# Supplementary material for: Age-Related Changes in the Retinal Pigment Epithelium (RPE)
Source: PLoS One. 2012 Jun 11;7(6):e38673. doi: 10.1371/journal.pone.0038673 (PMC3372495; doi:10.1371/journal.pone.0038673)
Supplement: Table S1 — List of proteins identified on young MV fraction of RPE cells. (XLS) [file pone.0038673.s003.xls]

## Sheet: MV Young
SupplementaryTable 1. List of proteins identified on young MV fraction of RPE cells.
Swiss Protein	Protein Identified	Gene	Best Experimental	Experimental	Matched	Sequence	Calculated	Calculated
accession nº a		Symbolb	Scorec	Mr (kDa)	Protein	Coverage (%)	Unique peptides d	Total peptides e
Q09128	1,25-dihydroxyvitamin D(3) 24-hydroxylase, mitochondrial	Cyp24a1	35	59415	11	12.7	2	2
P62260	14-3-3 protein epsilon	Ywhae	134	29155	9	32.2	6	8
P68511	14-3-3 protein eta	Ywhah	87	28194	8	15	4	7
P68511	14-3-3 protein eta	Ywhah	46	28194	4	13	3	4
P61983	14-3-3 protein gamma	Ywhag	109	28285	8	19.8	4	6
O70456	14-3-3 protein sigma - Mus musculus (Mouse)	Sfn	72	27696	10	23	2	4
O70456	14-3-3 protein sigma - Mus musculus (Mouse)	Sfn	48	27696	3	14.9	2	2
P63102	14-3-3 protein zeta/delta	Ywhaz	379	27754	14	36.7	8	12
Q8JZV9	3-hydroxybutyrate dehydrogenase type 2 - Mus musculus (Mouse)	Bdh2	70	26736	3	10.2	2	3
Q794F9	4F2 cell-surface antigen heavy chain	Slc3a2	1244	58036	44	40	2	2
P17764	Acetyl-CoA acetyltransferase, mitochondrial	Acat1	74	44666	2	8.5	2	2
Q6P7S1	Acid ceramidase	Asah1	107	44641	3	2.8	3	4
Q6P7S1	Acid ceramidase	Asah1	73	44641	6	9.4	3	4
Q63270	Aconitate hydratase, cytoplasmic	Aco1	41	98065	2	3.8	2	2
Q9ER34	Aconitate hydratase, mitochondrial	Aco2	58	85380	6	10.9	2	2
P62738	Actin, aortic smooth muscle	Acta2	946	41982	38	2.7	7	11
P60711	Actin, cytoplasmic 1	Actb	2248	41710	74	91.5	2	3
P60711	Actin, cytoplasmic 1	Actb	697	41710	27	38.4	9	17
B2GV73	Actin-related protein 2/3 complex subunit 3	Arpc3	46	20511	1	7.3	4	4
P61206	ADP-ribosylation factor 3	Arf3	156	20588	7	30.9	4	7
P84083	ADP-ribosylation factor 5	Arf5	351	20517	17	55.6	7	12
Q6P5E6	ADP-ribosylation factor-binding protein GGA2 - Mus musculus (Mouse)	Gga2	34	66007	7	9.3	2	2
P36953	Afamin	Afm	45	69290	3	7.2	3	3
P11884	Aldehyde dehydrogenase, mitochondrial	Aldh2	124	56453	5	11	4	5
Q66HG4	Aldose 1-epimerase	Galm	226	37869	10	24	6	9
Q66HG4	Aldose 1-epimerase	Galm	70	37869	4	19	3	3
P07943	Aldose reductase	Akr1b1	168	35774	4	7.9	2	3
P02764	Alpha-1-acid glycoprotein	Orm1	178	23560	4	12.2	2	3
P17475	Alpha-1-antiproteinase	Serpina1	444	46107	12	2.4	2	2
Q9EPH1	Alpha-1B-glycoprotein	A1bg	235	56443	7	12.7	5	7
Q9EPH1	Alpha-1B-glycoprotein	A1bg	497	56443	18	19.7	9	16
P14046	Alpha-1-inhibitor 3	A1i3	787	163670	40	19	4	5
P14046	Alpha-1-inhibitor 3	A1i3	2051	163670	114	38.7	13	16
Q63041	Alpha-1-macroglobulin	A1m	144	167019	8	5.8	3	3
Q63041	Alpha-1-macroglobulin	A1m	705	167019	28	14.9	4	5
P24090	Alpha-2-HS-glycoprotein	Ahsg	256	37958	14	3.1	2	2
P24090	Alpha-2-HS-glycoprotein	Ahsg	243	37958	13	19	3	5
B2GVB3	Alpha-actinin-3	Actn3	201	102978	13	10.7	4	4
Q64057	Alpha-aminoadipic semialdehyde dehydrogenase	Aldh7a1	75	55610	2	4.7	2	2
P24623	Alpha-crystallin A chain	Cryaa	72	19795	3	11.6	2	3
P04764	Alpha-enolase	Eno1	1587	47098	48	3	7	12
P04764	Alpha-enolase	Eno1	507	47098	14	24.6544	2	2
P23565	Alpha-internexin	Ina	34	56115	4	8.73016	2	2
Q66H12	Alpha-N-acetylgalactosaminidase	Naga	56	46840	3	7.5	2	3
P15684	Aminopeptidase N	Anpep	41	109380	5	1.2	2	2
Q07936	Annexin A2	Anxa2	347	38654	19	34.2183	4	5
P14668	Annexin A5	Anxa5	69	35722	8	28.2132	4	4
P48037	Annexin A6	Anxa6	66	75706	11	15.0074	3	4
P02651	Apolipoprotein A-IV	Apoa4	556	44429	15	21.2	7	9
P02650	Apolipoprotein E	Apoe	661	35731	22	47.1	4	6
P02650	Apolipoprotein E	Apoe	1088	35731	38	38.7821	7	13
P14630	Apolipoprotein M	Apom	40	21499	4	26.8	2	2
P13221	Aspartate aminotransferase, cytoplasmic	Got1	108	46400	4	10.9	4	4
P13221	Aspartate aminotransferase, cytoplasmic	Got1	98	46400	5	14.2857	4	5
P00507	Aspartate aminotransferase, mitochondrial	Got2	47	47284	8	19.3	2	2
P00507	Aspartate aminotransferase, mitochondrial	Got2	262	47284	8	12.3256	3	4
P15999	ATP synthase subunit alpha, mitochondrial	Atp5a1	161	59717	6	12.7	3	3
P15999	ATP synthase subunit alpha, mitochondrial	Atp5a1	136	59717	9	19.7107	4	4
P10719	ATP synthase subunit beta, mitochondrial	Atp5b	245	56265	17	30.6	2	2
Q06647	ATP synthase subunit O, mitochondrial	Atp5o	39	23383	3	21.1	2	2
Q05793	Basement membrane-specific heparan sulfate proteoglycan core protein - Mus musculus (Mouse)	Hspg2	36	398039	24	3.8	3	3
P26453	Basigin	Bsg	1132	42409	43	37.6	10	23
P26453	Basigin	Bsg	387	42409	11	13.6598	3	6
P02523	Beta crystallin B1	Crybb1	35	28075	2	9.6	3	3
P15429	Beta-enolase	Eno3	404	46984	13	3.2	4	6
P15429	Beta-enolase	Eno3	87	46984	3	8.06452	2	2
Q6AXR4	Beta-hexosaminidase subunit beta	Hexb	38	61488	5	7.8	2	2
Q6AXR4	Beta-hexosaminidase subunit beta	Hexb	45	61488	3	5.21415	3	3
Q05175	Brain acid soluble protein 1	Basp1	524	21777	11	43.6	5	9
Q05175	Brain acid soluble protein 1	Basp1	319	21777	9	44.0909	5	8
P62161	Calmodulin	Calm1	336	16827	9	28.2	2	6
Q9WVT6	Carbonic anhydrase 14 - Mus musculus (Mouse)	Ca14	283	37482	9	16.6	4	7
Q9WVT6	Carbonic anhydrase 14 - Mus musculus (Mouse)	Ca14	57	37482	4	5.34125	2	4
P24268	Cathepsin D	Ctsd	269	44652	18	32.7	6	10
P24268	Cathepsin D	Ctsd	358	44652	18	17.6904	7	12
Q62745	CD81 antigen	Cd81	57	25871	2	6.77966	4	4
Q6AY41	Cell cycle control protein 50A (Transmembrane protein 30A)	Tmem30a	39	37149	2	4.9	2	2
Q8CFN2	Cell division control protein 42 homolog	Cdc42	282	21245	11	27.8	5	9
Q8CFN2	Cell division control protein 42 homolog	Cdc42	93	21245	5	17.801	3	3
P13635	Ceruloplasmin	Cp	118	120764	8	9.5	6	6
P13635	Ceruloplasmin	Cp	572	120764	26	23.3239	18	24
P0C605	cGMP-dependent protein kinase 1, alpha isozyme - Mus musculus (Mouse)	Prkg1	38	76302	10	13.3	2	2
Q811Q2	Chloride intracellular channel 6	Clic6	437	64648	25	26	11	13
Q811Q2	Chloride intracellular channel 6	Clic6	81	64648	8	11.6013	5	5
O70210	Chondroadherin	Chad	157	40378	6	19.5531	5	6
Q5I0K3	Citrate lyase subunit beta-like protein, mitochondrial	Clybl	36	37298	6	3.6	2	2
P45592	Cofilin-1	Cfl1	329	18521	11	62.7	4	6
P45591	Cofilin-2 - Mus musculus (Mouse)	Cfl2	240	18698	11	42.2	3	5
P02454	Collagen alpha-1(I) chain	Col1a1	81	137948	7	5.43703	2	2
Q60847	Collagen alpha-1(XII) chain - Mus musculus (Mouse)	Col12a1	646	340034	30	13.6	25	29
Q60847	Collagen alpha-1(XII) chain - Mus musculus (Mouse)	Col12a1	2964	340034	127	17.5641	34	49
Q80X19	Collagen alpha-1(XIV) chain - Mus musculus (Mouse)	Col14a1	257	192994	8	2.2	2	3
Q80X19	Collagen alpha-1(XIV) chain - Mus musculus (Mouse)	Col14a1	2049	192994	72	18.0857	17	22
P02466	Collagen alpha-2(I) chain	Col1a2	86	129486	10	9.8	2	3
Q9ESG3	Collectrin (Transmembrane protein 27)	Tmem27	466	25035	14	18	3	6
P01026	Complement C3; Complement C3 beta chain; Complement C3 alpha chain	C3	53	186342	8	6.3	3	3
P01026	Complement C3; Complement C3 beta chain; Complement C3 alpha chain	C3	224	186342	23	8.89958	6	7
P08649	Complement C4; Complement C4 beta chain; Complement C4 alpha chain	C4	411	192042	14	9.55671	8	9
Q62930	Complement component C9	C9	69	62241	4	10.3	2	2
Q62930	Complement component C9	C9	256	62241	10	12.8159	6	10
P06909	Complement factor H- Mus musculus (Mouse)	Cfh	34	138992	5	4	2	2
P05545	Contrapsin-like protease inhibitor 1 (Kallikrein-binding protein)	Serpina3k	604	46532	28	30.3	8	11
P05545	Contrapsin-like protease inhibitor 1 (Kallikrein-binding protein)	Serpina3k	1007	46532	24	30.2885	9	16
P05544	Contrapsin-like protease inhibitor 3 (Serine protease inhibitor 1)	Serpina3l	550	46248	27	26.2	7	11
P05544	Contrapsin-like protease inhibitor 3 (Serine protease inhibitor 1)	Serpina3l	940	46248	29	32.2034	10	17
P31211	Corticosteroid-binding globulin	Serpina6	112	44643	5	9.84848	3	4
P48199	C-reactive protein	Crp	57	25452	2	8.69565	2	2
P07335	Creatine kinase B-type	Ckb	401	42698	14	34.1	5	7
P07335	Creatine kinase B-type	Ckb	290	42698	7	13.1234	9	12
P00564	Creatine kinase M-type	Ckm	677	43018	32	32.3	10	15
P00564	Creatine kinase M-type	Ckm	1058	43018	27	37.0079	7	13
P14841	Cystatin-C	Cst3	119	15427	8	15.7143	2	3
O08651	D-3-phosphoglycerate dehydrogenase	Phgdh	69	56457	8	14.3	4	4
Q01129	Decorin	Dcn	948	39780	38	32.2	6	9
Q01129	Decorin	Dcn	2069	39780	66	25.4237	8	13
Q62651	Delta(3,5)-Delta(2,4)-dienoyl-CoA isomerase, mitochondrial	Ech1	36	36148	3	12.2324	2	2
Q7M0E3	Destrin	Dstn	54	18522	1	6.7	2	2
P47942	Dihydropyrimidinase-related protein 2	Dpysl2	51	62239	7	7	2	2
P59470	DNA-directed RNA polymerase III subunit RPC2 - Mus musculus (Mouse)	Polr3b	36	127632	11	4.9	2	2
P11531	Dystrophin - Mus musculus (Mouse)	Dmd	44	425552	42	4.5	3	3
Q9ERU9	E3 SUMO-protein ligase RanBP2 - Mus musculus (Mouse)	Ranbp2	68	340877	34	6.6	3	3
Q9ERU9	E3 SUMO-protein ligase RanBP2 - Mus musculus (Mouse)	Ranbp2	43	340877	21	3.40649	3	3
Q8CIN9	E3 ubiquitin-protein ligase rififylin	Rffl	36	40409	5	10.6	2	2
Q924C3	Ectonucleotide pyrophosphatase/phosphodiesterase family member 1	Enpp1	42	102876	4	4.9	2	2
P62630	Elongation factor 1-alpha 1	Eef1a1	193	50082	12	19.5	3	4
P62630	Elongation factor 1-alpha 1	Eef1a1	65	50082	6	13.6364	5	6
Q66HD0	Endoplasmin	Hsp90b1	36	92771	8	9.85037	2	2
P31977	Ezrin (p81) (Cytovillin) (Villin-2)	Ezr	764	69348	34	20.7	13	18
P31977	Ezrin (p81) (Cytovillin) (Villin-2)	Ezr	285	69364	16	14.6758	6	7
Q9JJ19	Ezrin-radixin-moesin-binding phosphoprotein 50	Slc9a3r1	280	38807	11	15.5	3	4
Q3T1K5	F-actin-capping protein subunit alpha-2	Capza2	100	32947	3	8.7	2	3
Q8K2I9	F-box only protein 18 - Mus musculus (Mouse)	Fbxo18	33	118223	7	8.1	2	2
P02793	Ferritin light chain 1	Ftl1	92	20736	4	25.6831	3	3
Q9QX79	Fetuin-B (IRL685)	Fetub	69	41506	3	5.02646	8	9
P06399	Fibrinogen alpha chain	Fga	192	86632	14	15.5	5	5
P06399	Fibrinogen alpha chain	Fga	135	86632	13	12.2762	3	3
P14480	Fibrinogen beta chain	Fgb	215	54201	5	11.9	3	4
P14480	Fibrinogen beta chain	Fgb	164	54201	6	12.3173	4	4
P02680	Fibrinogen gamma chain	Fgg	90	50600	4	6.1	4	4
P02680	Fibrinogen gamma chain	Fgg	165	50600	9	14.8315	4	7
P50609	Fibromodulin	Fmod	168	43027	7	13.0319	3	5
P04937	Fibronectin	Fn1	111	272341	2	1.25151	2	2
Q9WUH4	Four and a half LIM domains protein 1 (FHL-1)	Fhl1	86	31882	4	13.5714	2	2
P05065	Fructose-bisphosphate aldolase A	Aldoa	1090	39327	36	49.2	11	21
P05065	Fructose-bisphosphate aldolase A	Aldoa	762	39327	20	24.1758	6	12
P09117	Fructose-bisphosphate aldolase C	Aldoc	77	39370	3	11.9	2	2
P07323	Gamma-enolase	Eno2	285	47111	14	22.1	3	4
Q68FP1	Gelsolin	Gsn	171	86014	7	7.4	2	3
Q68FP1	Gelsolin	Gsn	170	86014	8	9.87179	3	4
P47819	Glial fibrillary acidic protein	Gfap	442	49870	27	17.2	2	2
P47819	Glial fibrillary acidic protein	Gfap	166	49927	16	8.37209	2	3
P18088	Glutamate decarboxylase 1	Gad1	32	66598	4	3.70995	2	2
P23764	Glutathione peroxidase 3	Gpx3	66	25409	2	11.9469	2	2
P00502	Glutathione S-transferase alpha-1	Gsta1	60	25591	7	16.6667	2	2
P04904	Glutathione S-transferase alpha-3	Gsta3	168	25303	11	35.8	4	6
P08010	Glutathione S-transferase Mu 2	Gstm2	217	25686	15	39.9	6	10
P08010	Glutathione S-transferase Mu 2	Gstm2	82	25686	9	27.5229	5	7
B0BN47	Glutathione S-transferase Mu 6	Gstm6	102	25589	16	23.9	3	5
B0BN47	Glutathione S-transferase Mu 6	Gstm6	53	25589	12	16.9725	3	4
Q80W21	Glutathione S-transferase Mu 7 - Mus musculus (Mouse)	Gstm7	141	25693	10	29.8	5	8
Q80W21	Glutathione S-transferase Mu 7 - Mus musculus (Mouse)	Gstm7	82	25693	8	23.3945	8	10
P04906	Glutathione S-transferase P	Gstp1	525	23424	13	40	7	13
P04906	Glutathione S-transferase P	Gstp1	497	23424	14	43.3333	7	14
Q00285	Glutathione S-transferase Y1 (GST class-mu) - Cricetulus longicaudatus (Lon		51	25802	3	11.5	2	2
P08009	Glutathione S-transferase Yb-3	Gstm3	127	25664	5	18.4	3	5
P04797	Glyceraldehyde-3-phosphate dehydrogenase	Gapdh	1452	35805	44	53.2	10	36
P04797	Glyceraldehyde-3-phosphate dehydrogenase	Gapdh	445	35805	30	44.7447	9	14
P09812	Glycogen phosphorylase, muscle form	Pygm	210	97212	12	7.8	3	4
P09812	Glycogen phosphorylase, muscle form	Pygm	411	97212	21	12.8266	11	12
Q5I0D1	Glyoxalase domain-containing protein 4	Glod4	140	33246	7	14.8	3	4
P20171	GTPase HRas	Hras1	114	21301	6	33.3	3	4
Q8K586	GTP-binding nuclear protein Ran, testis-specific isoform	Rasl2-9	44	24436	3	9.7	2	3
Q63210	Guanine nucleotide-binding protein alpha-12 subunit	Gna12	65	44067	7	10.8	2	2
P54311	Guanine nucleotide-binding protein G(I)/G(S)/G(T) subunit beta-1	Gnb1	463	37353	13	30.9	7	12
P54311	Guanine nucleotide-binding protein G(I)/G(S)/G(T) subunit beta-1	Gnb1	72	37394	7	26.7647	3	4
P54313	Guanine nucleotide-binding protein G(I)/G(S)/G(T) subunit beta-2	Gnb2	246	37307	9	20	5	9
P54313	Guanine nucleotide-binding protein G(I)/G(S)/G(T) subunit beta-2	Gnb2	76	37307	5	11.1765	3	4
P08753	Guanine nucleotide-binding protein G(k) subunit alpha	Gnai3	65	40512	9	25.7	2	2
P08753	Guanine nucleotide-binding protein G(k) subunit alpha	Gnai3	52	40512	2	7.9	2	3
P59215	Guanine nucleotide-binding protein G(o) subunit alpha	Gnao1	227	40043	9	26.6	4	6
P59215	Guanine nucleotide-binding protein G(o) subunit alpha	Gnao1	73	40043	2	7.34463	2	2
P20612	Guanine nucleotide-binding protein G(t) subunit alpha-1 - Mus musculus (Mouse)	Gnat1	542	39941	18	26	7	11
P20612	Guanine nucleotide-binding protein G(t) subunit alpha-1 - Mus musculus (Mouse)	Gnat1	145	39941	3	7.42857	2	2
P06866	Haptoglobin	Hp	158	38539	11	22	4	7
P06866	Haptoglobin	Hp	346	38539	12	25.9366	6	7
Q9ES64	Harmonin - Mus musculus (Mouse)	Ush1c	36	102221	13	5	2	2
P55063	Heat shock 70 kDa protein 1-like	Hspa1l	200	70593	9	13.1	3	3
O88600	Heat shock 70 kDa protein 4	Hspa4	61	94073	12	10.6	2	3
P63018	Heat shock cognate 71 kDa protein	Hspa8	686	70761	29	35.5	16	25
P63018	Heat shock cognate 71 kDa protein	Hspa8	710	70761	28	33.7461	16	26
Q5XHZ0	Heat shock protein 75 kDa, mitochondrial	Trap1	74	80411	10	13.6	2	2
Q5XHZ0	Heat shock protein 75 kDa, mitochondrial	Trap1	60	80411	1	1.983	3	3
P34058	Heat shock protein HSP 90-beta	Hsp90ab1	152	83273	17	13	3	3
P34058	Heat shock protein HSP 90-beta	Hsp90ab1	44	83229	13	3.59116	3	4
P14659	Heat shock-related 70 kDa protein 2 (Heat shock protein 70.2)	Hspa2	236	69486	15	10.4	3	3
P14659	Heat shock-related 70 kDa protein 2 (Heat shock protein 70.2)	Hspa2	147	69486	4	4.58136	2	4
P01946	Hemoglobin subunit alpha-1/2	Hba1	2088	15319	78	84.5	8	24
P01946	Hemoglobin subunit alpha-1/2	Hba1	2743	15319	114	71.1268	7	22
P02091	Hemoglobin subunit beta-1	Hbb	1940	15969	101	96.6	11	26
P02091	Hemoglobin subunit beta-1	Hbb	3706	15969	163	91.1565	9	13
P11517	Hemoglobin subunit beta-2		1516	15972	74	100	8	13
P11517	Hemoglobin subunit beta-2		2263	15972	107	83.6735	9	10
P20059	Hemopexin	Hpx	521	51318	21	27.4	8	10
P20059	Hemopexin	Hpx	824	51318	40	51.9565	20	35
P62959	Histidine triad nucleotide-binding protein 1	Hint1	45	13768	1	11.1	2	2
Q4FZT6	Histone H2A type 3		109	14113	5	29.2308	2	4
Q00715	Histone H2B type 1		203	13982	6	24	2	3
Q00729	Histone H2B type 1-A	Hist1h2ba	40	14216	3	25.1969	2	2
Q64475	Histone H2B type 1-B - Mus musculus (Mouse)	Hist1h2bb	163	13944	6	23.8	2	2
Q8CGP2	Histone H2B type 1-P - Mus musculus (Mouse)	Hist1h2bp	163	13984	5	23.8	2	2
P62804	Histone H4	Hist1h4b	133	11360	10	35.9	2	3
P62804	Histone H4	Hist1h4b	256	11360	18	35.9223	4	7
Q8BGC0	HIV Tat-specific factor 1 homolog - Mus musculus (Mouse)	Htatsf1	41	86188	15	6.7	2	2
Q8BGC0	HIV Tat-specific factor 1 homolog - Mus musculus (Mouse)	Htatsf1	40	86188	10	1.84941	2	2
B0BN99	High mobility group protein B3; Hmgb3 protein	Hmgb3	39	22995	16	10	2	2
P20760	Ig gamma-2A chain C region	Igg-2a	352	35163	14	43.2	9	13
P20760	Ig gamma-2A chain C region	Igg-2a	674	35163	36	37.2671	9	21
P20761	Ig gamma-2B chain C region	Igh-1a	95	36474	3	9	2	3
P01836	Ig kappa chain C region, A allele		248	11725	9	51.9	2	5
P01836	Ig kappa chain C region, A allele		473	11725	13	35.8491	4	6
P01835	Ig kappa chain C region, B allele		328	11594	10	25.5	2	5
P01835	Ig kappa chain C region, B allele		479	11594	15	53.7736	5	11
P01631	Ig kappa chain V-II region 26-10 - Mus musculus (Mouse)		200	12265	3	11.5044	2	2
P20767	Ig lambda-2 chain C region		37	11311	5	45.1923	3	3
Q925N6	Immunoglobulin superfamily member 1	Igsf1	120	147198	8	5.5	6	7
P35570	Insulin receptor substrate 1	Irs1	228	131096	64	10.2	4	5
P35570	Insulin receptor substrate 1	Irs1	204	131096	61	5.18219	2	4
P24062	Insulin-like growth factor 1 receptor	Igf1r	34	155296	29	7.9562	3	3
P43406	Integrin alpha-V - Mus musculus (Mouse)	Itgav	925	115205	41	26.7	17	28
P49134	Integrin beta-1	Itgb1	54	88495	7	13.7	2	2
B2RYM3	Inter-alpha trypsin inhibitor, heavy chain 1	Itih1	187	100588	8	6.45514	4	4
Q63416	Inter-alpha-trypsin inhibitor heavy chain H3	Itih3	44	99036	5	5	2	3
Q63416	Inter-alpha-trypsin inhibitor heavy chain H3	Itih3	79	99036	8	6.31342	2	2
P49194	Interphotoreceptor retinoid-binding protein (IRBP) - Mus musculus (Mouse)	Rbp3	346	134367	10	3.4	3	3
P49194	Interphotoreceptor retinoid-binding protein (IRBP) - Mus musculus (Mouse)	Rbp3	558	134367	20	7.45543	8	11
B5DFH1	Ras GTPase-activating-like protein IQGAP1	Iqgap1	35	188638	19	6.9	2	3
Q99NA5	Isocitrate dehydrogenase [NAD] subunit alpha, mitochondrial	Idh3a	52	39613	13	12.6	3	3
Q6P0K8	Junction plakoglobin	Jup	87	81749	9	10.2	2	2
P97924	Kalirin	Kalrn	38	336587	18	5.7	3	3
P97924	Kalirin	Kalrn	34	336789	23	7.08502	3	3
Q6IG07	Keratin type II cuticular Hb4	Krt84	34	61201	7	4.97512	2	3
Q6IG07	Keratin type II cuticular Hb4	Krt84	274	61201	17	10.3	2	4
Q9Z2T6	Keratin type II cuticular Hb5 - Mus musculus (Mouse)	Krt85	423	55723	15	8.3	2	3
Q9Z2T6	Keratin type II cuticular Hb5 - Mus musculus (Mouse)	Krt85	166	55723	8	6.70611	2	2
Q6IFW6	Keratin, type I cytoskeletal 10	Krt10	1198	56470	66	38	13	20
Q6IFW6	Keratin, type I cytoskeletal 10	Krt10	463	56470	25	20.1521	8	12
Q6IFV4	Keratin, type I cytoskeletal 13	Krt13	165	47729	11	10.2975	5	8
Q6IFV1	Keratin, type I cytoskeletal 14	Krt14	882	52684	43	39.1	10	13
Q6IFV1	Keratin, type I cytoskeletal 14	Krt14	319	52651	18	23.7603	8	13
Q6IFV3	Keratin, type I cytoskeletal 15	Krt15	511	49107	40	22.6	6	9
Q6IFU9	Keratin, type I cytoskeletal 16	Krt16	572	50777	23	28.7846	7	15
Q6IFU9	Keratin, type I cytoskeletal 16	Krt16	888	50777	35	24.7	7	12
Q6IFU8	Keratin, type I cytoskeletal 17	Krt17	508	48093	34	43.2	8	10
Q6IFU8	Keratin, type I cytoskeletal 17	Krt17	147	48093	12	22.4018	7	10
Q5BJY9	Keratin, type I cytoskeletal 18	Krt18	219	47732	20	26.7	6	7
Q5BJY9	Keratin, type I cytoskeletal 18	Krt18	73	47732	11	16.0757	3	4
Q63279	Keratin, type I cytoskeletal 19	Krt19	249	44515	26	21.8	5	9
Q63279	Keratin, type I cytoskeletal 19	Krt19	73	44515	11	18.3623	6	10
P25030	Keratin, type I cytoskeletal 20	Krt20	78	49357	8	18.8811	3	4
Q6IFX0	Keratin, type I cytoskeletal 25	Krt25	170	48891	11	12	2	2
Q6IFU7	Keratin, type I cytoskeletal 42	Krt42	738	50102	46	67	10	13
Q6IFU7	Keratin, type I cytoskeletal 42	Krt42	384	50102	18	25.4425	10	16
Q6IMF3	Keratin, type II cytoskeletal 1	Krt1	1365	64791	55	23.5	6	11
Q6IMF3	Keratin, type II cytoskeletal 1	Krt1	548	64791	22	16.16	3	4
Q6IG01	Keratin, type II cytoskeletal 1b	Krt77	661	57220	31	14.8	6	7
Q6IG01	Keratin, type II cytoskeletal 1b	Krt77	366	61322	19	25.8189	4	6
Q6IG02	Keratin, type II cytoskeletal 2 epidermal	Krt2	510	69085	34	18.8	7	9
Q6IG02	Keratin, type II cytoskeletal 2 epidermal	Krt2	205	69085	13	17.5182	2	3
Q6IG00	Keratin, type II cytoskeletal 4	Krt4	577	57631	39	22.4	6	7
Q6IG00	Keratin, type II cytoskeletal 4	Krt4	163	57631	18	14.9254	4	5
Q6P6Q2	Keratin, type II cytoskeletal 5	Krt5	1159	61788	61	38.4	5	6
Q6P6Q2	Keratin, type II cytoskeletal 5	Krt5	547	61788	26	8.68056	2	3
Q4FZU2	Keratin, type II cytoskeletal 6A	Krt6a	913	59213	56	29.3	7	8
Q4FZU2	Keratin, type II cytoskeletal 6A	Krt6a	586	59213	32	16.1232	3	3
Q9Z331	Keratin, type II cytoskeletal 6B - Mus musculus (Mouse)	Krt6b	802	60285	47	43.8	5	6
Q9Z331	Keratin, type II cytoskeletal 6B - Mus musculus (Mouse)	Krt6b	547	60285	28	11.3879	3	3
Q6IG12	Keratin, type II cytoskeletal 7	Krt7	675	50678	34	17.1	3	5
Q6IG12	Keratin, type II cytoskeletal 7	Krt7	166	50678	12	12.4726	2	3
Q9R0H5	Keratin, type II cytoskeletal 71 - Mus musculus (Mouse)	Krt71	216	57347	10	4.6	2	2
Q9R0H5	Keratin, type II cytoskeletal 71 - Mus musculus (Mouse)	Krt71	149	57347	21	9.92366	2	3
Q6IG04	Keratin, type II cytoskeletal 72	Krt72	132	56816	25	12.7	3	3
Q6IG04	Keratin, type II cytoskeletal 72	Krt72	44	56816	15	16.5385	2	2
Q6IG03	Keratin, type II cytoskeletal 73	Krt73	803	60349	37	14.8	4	5
Q6IG03	Keratin, type II cytoskeletal 73	Krt73	486	60349	29	20.7957	4	6
Q6IG05	Keratin, type II cytoskeletal 75	Krt75	738	59027	45	30	6	8
Q6IG05	Keratin, type II cytoskeletal 75	Krt75	276	58991	19	20.8711	7	10
Q8VED5	Keratin, type II cytoskeletal 79 - Mus musculus (Mouse)	Krt79	452	57517	29	30.5	5	5
Q8VED5	Keratin, type II cytoskeletal 79 - Mus musculus (Mouse)	Krt79	136	57517	13	7.15631	2	2
Q10758	Keratin, type II cytoskeletal 8	Krt8	896	53985	44	33.1	6	7
Q10758	Keratin, type II cytoskeletal 8	Krt8	457	53985	26	19.4617	5	9
Q99PT9	Kinesin-like protein KIF19 - Mus musculus (Mouse)	Kif19	35	111490	10	6.8	2	2
Q7TNC6	Kinesin-like protein KIF26B - Mus musculus (Mouse)	Kif26b	33	225414	15	2.46212	2	2
Q7M6Z5	Kinesin-like protein KIF27	Kif27	36	158858	12	9.8	2	2
P08934	Kininogen-1	Kng1	194	70889	10	11.7371	3	3
Q4G075	Leukocyte elastase inhibitor A	Serpinb1a	190	42700	7	14.8	4	5
Q4G075	Leukocyte elastase inhibitor A	Serpinb1a	112	42700	6	11.0818	3	4
Q5UDQ9	Liprin-beta-2	Ppfibp2	34	98691	12	8.16327	2	3
P10959	Liver carboxylesterase 1	Es2	143	60136	5	9.65392	4	5
P04642	L-lactate dehydrogenase A chain	Ldha	190	36427	8	9.33735	3	6
P42123	L-lactate dehydrogenase B chain	Ldhb	253	36589	12	19.5	5	7
P42123	L-lactate dehydrogenase B chain	Ldhb	286	36589	11	13.4731	3	7
P51886	Lumican	Lum	1133	38255	36	26	7	11
P51886	Lumican	Lum	1801	38255	62	35.503	9	18
Q5XI38	Lymphocyte cytosolic protein 1; Plastin-2	Lcp1	137	70105	6	9.4	4	5
Q5XI99	Lysosome-associated membrane glycoprotein 3 (LAMP-3)	Lamp3	37	44361	2	3.4	2	2
P30904	Macrophage migration inhibitory factor	Mif	122	12469	5	17.4	3	3
P30904	Macrophage migration inhibitory factor	Mif	55	12469	2	17.3913	2	2
O88989	Malate dehydrogenase, cytoplasmic	Mdh1	191	36460	11	40.1	4	5
O88989	Malate dehydrogenase, cytoplasmic	Mdh1	173	36460	6	19.7605	3	5
P04636	Malate dehydrogenase, mitochondrial	Mdh2	63	35661	5	21	5	5
P04636	Malate dehydrogenase, mitochondrial	Mdh2	161	35661	8	25.7396	6	8
Q5XII0	Mammalian ependymin-related protein 1	Epdr1	122	25469	4	17	3	3
A2AEY4	MAP7 domain-containing protein 3 - Mus musculus (Mouse)	Map7d3	39	98170	9	8.6	2	2
O89029	Matrilin-4 (MAT-4) - Mus musculus (Mouse)	Matn4	155	68874	3	4.96795	2	3
Q62000	Mimecan - Mus musculus (Mouse)	Ogn	136	33991	10	25.3	5	8
Q62000	Mimecan - Mus musculus (Mouse)	Ogn	177	33991	19	24.4966	6	9
Q01992	Mitochondrial intermediate peptidase, mitochondrial	Mipep	33	80621	5	5.6338	2	2
P53987	Monocarboxylate transporter 1	Slc16a1	530	53203	21	12.8	4	5
O70461	Monocarboxylate transporter 3	Slc16a8	75	51557	5	8.13008	2	3
Q03626	Murinoglobulin-1	Mug1	640	165221	26	15.1	6	7
Q03626	Murinoglobulin-1	Mug1	2043	165221	109	32.1453	29	56
Q6IE52	Murinoglobulin-2	Mug2	406	161487	20	10.5	9	10
Q6IE52	Murinoglobulin-2	Mug2	1779	161487	90	26.2431	25	46
B2GV99	Myl6 protein; Myosin light polypeptide 6	Myl6	129	17013	3	17.2	2	3
P04462	Myosin-8	Myh8	34	222569	13	3.51058	2	2
Q9JJW5	Myozenin-2 - Mus musculus (Mouse)	Myoz2	143	29743	59	6.8	3	3
Q812E9	Neuronal membrane glycoprotein M6-a	Gpm6a	56	31128	1	3.95683	2	2
O08557	NG,NG-dimethylarginine dimethylaminohydrolase 1 (Dimethylargininase-1)	Ddah1	224	31361	11	34.1	6	9
O08557	NG,NG-dimethylarginine dimethylaminohydrolase 1 (Dimethylargininase-1)	Ddah1	75	31406	7	15.0877	3	4
Q9R0G8	Nik-related protein kinase - Mus musculus (Mouse)	Nrk	34	163574	6	6	2	2
P19804	Nucleoside diphosphate kinase B	Nme2	71	17352	4	31.6	4	4
Q3MUI1	Numb	Numb	36	64252	9	13.8	2	2
Q6P6M7	O-phosphoseryl-tRNA(Sec) selenium transferase - Mus musculus (Mouse)	Sepsecs	36	55290	14	13.1	2	2
P10111	Peptidyl-prolyl cis-trans isomerase A	Ppia	123	17863	5	33.5366	4	5
P10111	Peptidyl-prolyl cis-trans isomerase A	Ppia	187	17863	7	25	3	5
P24368	Peptidyl-prolyl cis-trans isomerase B	Ppib	117	22788	4	17.6	3	4
P17438	Peripherin-2	Prph2	66	39234	1	3.46821	2	2
Q9R269	Periplakin - Mus musculus (Mouse)	Ppl	48	203880	21	6.9	2	3
Q63716	Peroxiredoxin-1	Prdx1	639	22095	29	66.3	11	21
Q63716	Peroxiredoxin-1	Prdx1	301	22095	16	50.7538	9	15
P35704	Peroxiredoxin-2	Prdx2	96	21770	11	25.8	4	4
P35704	Peroxiredoxin-2	Prdx2	76	21770	15	18.6869	3	5
Q9Z0V5	Peroxiredoxin-4	Prdx4	102	31007	5	6.9	2	2
O35244	Peroxiredoxin-6	Prdx6	53	24803	4	12.5	2	4
P31044	Phosphatidylethanolamine-binding protein 1	Pebp1	398	20788	7	25.1	3	5
P31044	Phosphatidylethanolamine-binding protein 1	Pebp1	269	20788	7	49.1979	5	6
P16446	Phosphatidylinositol transfer protein alpha isoform	Pitpna	67	31887	3	16.6	3	4
P16617	Phosphoglycerate kinase 1	Pgk1	275	44510	13	44.6	8	9
P16617	Phosphoglycerate kinase 1	Pgk1	102	44522	4	15.3477	2	2
P25113	Phosphoglycerate mutase 1	Pgam1	110	28814	4	11.8	2	3
P25113	Phosphoglycerate mutase 1	Pgam1	56	28814	6	25.1969	3	4
P97298	Pigment epithelium-derived factor - Mus musculus (Mouse)	Serpinf1	377	46205	13	25.2	7	11
P97298	Pigment epithelium-derived factor - Mus musculus (Mouse)	Serpinf1	793	46205	24	24.2206	8	12
Q6IRK9	Plasma glutamate carboxypeptidase	Pgcp	47	52009	3	7.83898	2	2
Q6P734	Plasma protease C1 inhibitor	Serping1	163	55576	8	17.8571	7	8
O35264	Platelet-activating factor acetylhydrolase IB subunit beta	Pafah1b2	125	25565	5	19.2	2	3
Q8CJH3	Plexin-B1 - Mus musculus (Mouse)	Plxnb1	44	231215	4	5.8	2	2
Q62780	Probable ATP-dependent RNA helicase DDX46	Ddx46	40	117376	10	9.1	3	3
O08628	Procollagen C-endopeptidase enhancer 1	Pcolce	108	50153	5	10.7	2	3
O08628	Procollagen C-endopeptidase enhancer 1	Pcolce	326	50153	7	16.2393	4	6
P62963	Profilin-1	Pfn1	95	14948	3	31.4	4	4
P62963	Profilin-1	Pfn1	69	14948	2	21.4286	2	2
Q9EQP5	Prolargin	Prelp	50	43152	3	11.4	2	2
P22057	Prostaglandin-H2 D-isomerase	Ptgds	148	21288	2	8.99471	5	11
P34064	Proteasome subunit alpha type-5	Psma5	93	26394	3	10.4	2	2
P60901	Proteasome subunit alpha type-6	Psma6	40	27355	5	26.1	2	3
P11598	Protein disulfide-isomerase A3	Pdia3	127	56588	14	29.5	7	8
P11598	Protein disulfide-isomerase A3	Pdia3	36	56588	4	6.73267	2	2
O88767	Protein DJ-1	Park7	141	19961	6	36.5	3	5
Q8VBU2	Protein NDRG2	Ndrg2	35	40753	2	8.6	2	2
Q8VBU2	Protein NDRG2	Ndrg2	68	40753	4	9.97305	2	2
Q9JKS6	Protein piccolo	Pclo	41	547233	24	1.68718	3	4
P18292	Prothrombin	F2	144	70367	9	14.5867	7	9
Q6PGC1	Putative ATP-dependent RNA helicase DHX29 - Mus musculus (Mouse)	Dhx29	32	153879	7	4.54212	2	3
Q6ZPV2	Putative DNA helicase INO80 complex homolog 1 - Mus musculus (Mouse)	Ino80	34	176410	6	2.7	2	2
P11980	Pyruvate kinase isozymes M1/M2	Pkm2	72	57781	6	13.8	3	3
P11980	Pyruvate kinase isozymes M1/M2	Pkm2	64	57781	5	13.7476	3	3
Q5BK72	RAB30, member RAS oncogene family	Rab30	69	23044	5	23.1527	2	2
A1L1J8	RAB5B, member RAS oncogene family	Rab5b	280	23692	10	23.3	4	7
A1L1J8	RAB5B, member RAS oncogene family	Rab5b	53	23692	4	23.2558	2	3
Q9QUH6	Ras GTPase-activating protein SynGAP	Syngap1	35	144631	11	5.5	2	3
B2RYP0	Ras homolog gene family, member C	Rhoc	299	21992	7	36.8	6	7
Q6RUV5	Ras-related C3 botulinum toxin substrate 1	Rac1	163	21436	9	21.9	3	6
Q6RUV5	Ras-related C3 botulinum toxin substrate 1	Rac1	57	21436	3	12.5	2	2
P62494	Ras-related protein Rab-11A	Rab11a	71	24378	10	15.7	2	2
P62494	Ras-related protein Rab-11A	Rab11a	51	24378	15	25	3	4
O35509	Ras-related protein Rab-11B	Rab11b	180	24473	10	29.4	5	6
Q91V41	Ras-related protein Rab-14	Rab14	77	23882	2	12.6	2	2
Q91V41	Ras-related protein Rab-14	Rab14	90	23882	4	12.093	2	4
P35289	Ras-related protein Rab-15	Rab15	46	24303	3	10.4	2	2
P35289	Ras-related protein Rab-15	Rab15	148	24303	7	13.2075	2	6
Q6NYB7	Ras-related protein Rab-1A	Rab1A	253	22663	12	54.2	2	2
Q6NYB7	Ras-related protein Rab-1A	Rab1A	148	22663	7	14.6341	4	4
P10536	Ras-related protein Rab-1B	Rab1b	222	22149	11	58.2	6	8
O35963	Ras-related protein Rab-33B - Mus musculus (Mouse)	Rab33b	69	25750	5	21.8341	3	3
Q5U316	Ras-related protein Rab-35	Rab35	46	23011	3	11	2	2
P09527	Ras-related protein Rab-7a	Rab7a	314	23489	12	52.7	9	12
P09527	Ras-related protein Rab-7a	Rab7a	158	23489	10	33.8164	5	5
Q62636	Ras-related protein Rap-1b	Rap1b	191	20785	10	37.5	4	5
B0BNK1	Ras-related protein Rab-5C	Rab5c	190	23398	8	16.7	3	5
Q5BJU0	Related RAS viral (R-ras) oncogene homolog 2	Rras2	95	23385	4	18.1	2	2
O70276	Retinal pigment epithelium-specific 65 kDa protein	Rpe65	308	60951	16	10.1	3	3
O70276	Retinal pigment epithelium-specific 65 kDa protein	Rpe65	274	60951	17	15.7598	6	10
Q9Z275	Retinaldehyde-binding protein 1 (CRALBP)- Mus musculus (Mouse)	Rlbp1	1223	36385	41	51.5	12	30
Q9Z275	Retinaldehyde-binding protein 1 (CRALBP)- Mus musculus (Mouse)	Rlbp1	331	36385	13	10.7256	4	8
Q5EB85	Retinoblastoma-binding protein 6	Rbbp6	34	199466	58	6.8	4	5
Q5EB85	Retinoblastoma-binding protein 6	Rbbp6	33	199466	41	6.31285	4	4
P02696	Retinol-binding protein I, cellular (CRBP-I)	Rbp1	1155	15824	47	85.2	17	34
P02696	Retinol-binding protein I, cellular (CRBP-I)	Rbp1	412	15836	16	87.4074	7	15
Q5XI73	Rho GDP-dissociation inhibitor 1	Arhgdia	59	23393	3	15.1961	2	3
P51489	Rhodopsin	Rho	564	39016	25	10.9	2	7
P51489	Rhodopsin	Rho	151	39016	3	8.33333	2	2
Q80TS8	SEL1-like repeat-containing protein KIAA0746 - Mus musculus (Mouse)	Sel1l3	45	128631	5	2.9	2	2
P60330	Separin - Mus musculus (Mouse)	Espl1	34	232888	7	2.8	2	2
P60330	Separin - Mus musculus (Mouse)	Espl1	33	232888	17	6.04344	2	2
Q5M7T5	Serine (Or cysteine) peptidase inhibitor, clade C (Antithrombin), member 1	Serpinc1	126	51971	9	12.7	2	3
Q5M7T5	Serine (Or cysteine) peptidase inhibitor, clade C (Antithrombin), member 1	Serpinc1	276	51971	8	17.2043	7	7
P29621	Serine protease inhibitor A3C (Kallikrein-binding protein)(Serpin A3C) - Mus muscu	Serpina3c	65	46737	4	4.1	2	6
P29621	Serine protease inhibitor A3C (Kallikrein-binding protein)(Serpin A3C) - Mus muscu	Serpina3c	145	46737	6	8.63309	2	4
P62716	Serine/threonine-protein phosphatase 2A catalytic subunit beta isoform	Ppp2cb	52	35575	2	3.6	2	2
P12346	Serotransferrin	Tf	220	76346	12	17.6	10	12
P12346	Serotransferrin	Tf	331	76346	16	13.467	8	10
P70564	Serpin B5	Serpinb5	55	42063	5	18.1	2	2
P02770	Serum albumin	Alb	1208	68686	35	34.2	17	26
P02770	Serum albumin	Alb	1323	68686	54	39.1447	14	20
Q304F3	Skeletal troponin C	Tnnc2	55	18096	6	31.9	3	4
Q304F3	Skeletal troponin C	Tnnc2	101	18098	5	21.875	2	4
P31646	Sodium- and chloride-dependent GABA transporter 2	Slc6a13	139	68218	6	2.7	20	22
P28572	Sodium- and chloride-dependent glycine transporter 1 (GlyT1) (GlyT-1)	Slc6a9	118	70524	2	1.9	2	2
Q64093	Sodium- and chloride-dependent transporter XTRP3	Slc6a20	63	68926	3	3.4	2	2
P06685	Sodium/potassium-transporting ATPase subunit alpha-1	Atp1a1	981	112910	63	32.8	13	20
P06685	Sodium/potassium-transporting ATPase subunit alpha-1	Atp1a1	88	112910	3	4.59433	2	2
P07340	Sodium/potassium-transporting ATPase subunit beta-1	Atp1b1	309	35179	15	14.5	4	6
P07340	Sodium/potassium-transporting ATPase subunit beta-1	Atp1b1	36	35179	2	8.22368	2	2
P11167	Solute carrier family 2, facilitated glucose transporter member 1 Glut-1	Slc2a1	313	53927	11	13.4	5	8
P11167	Solute carrier family 2, facilitated glucose transporter member 1 Glut-1	Slc2a1	172	53927	5	3.65854	2	3
O35913	Solute carrier organic anion transporter family member 1A4	Slco1a4	56	73203	7	8.5	2	2
P16086	Spectrin alpha chain, brain	Sptan1	228	284637	27	7.7	8	8
P16086	Spectrin alpha chain, brain	Sptan1	78	284462	24	9.8301	3	3
P21913	Succinate dehydrogenase [ubiquinone] iron-sulfur subunit	Sdhb	40	16777	6	14.1844	4	4
P10960	Sulfated glycoprotein 1 (SGP-1) (Prosaposin)	Psap	145	61084	8	10.1	4	4
P10960	Sulfated glycoprotein 1 (SGP-1) (Prosaposin)	Psap	65	61084	2	4.51264	3	4
P07632	Superoxide dismutase [Cu-Zn]	Sod1	61	15902	3	29.2	2	4
P07632	Superoxide dismutase [Cu-Zn]	Sod1	120	15902	2	17.5325	2	2
Q9QX27	Suppression of tumorigenicity protein 18	St18	33	113363	12	12.4	2	2
P47861	Synaptotagmin-5	Syt5	45	43100	11	8.3	2	2
Q8BYJ6	TBC1 domain family member 4 - Mus musculus (Mouse)	Tbc1d4	36	147358	17	6.6	2	2
Q8BYJ6	TBC1 domain family member 4 - Mus musculus (Mouse)	Tbc1d4	33	147358	17	7.34507	3	6
Q6P502	T-complex protein 1 subunit gamma	Cct3	44	60591	4	8.8	2	2
P11232	Thioredoxin	Txn	147	11666	7	29.5	2	5
P11232	Thioredoxin	Txn	91	11668	2	12.381	8	8
P24329	Thiosulfate sulfurtransferase	Tst	84	33386	2	10.4377	2	2
P49744	Thrombospondin-4	Thbs4	424	108145	17	21.3	9	11
P49744	Thrombospondin-4	Thbs4	606	108145	28	9.28571	5	6
P01048	T-kininogen 1	Map1	212	47745	5	10.7	2	4
P01048	T-kininogen 1	Map1	300	47745	13	18.6047	7	9
P08932	T-kininogen 2		262	47673	11	16.5116	5	7
Q9EQS0	Transaldolase	Taldo1	48	37363	14	26.7	2	3
P61589	Transforming protein RhoA	Rhoa	265	21768	8	36.8	6	8
P46462	Transitional endoplasmic reticulum ATPase	Vcp	98	89266	13	20.7	7	7
P46462	Transitional endoplasmic reticulum ATPase	Vcp	188	89266	8	10.2978	6	7
Q6IFT6	Transmembrane protein 16G	Ano7	33	97108	3	1.9	2	2
Q9Z142	Transmembrane protein 33	Tmem33	45	27983	11	8.1	2	2
P02767	Transthyretin	Ttr	48	15710	3	34.7	3	3
P48500	Triosephosphate isomerase	Tpi1	242	26832	12	47.8	5	6
P48500	Triosephosphate isomerase	Tpi1	304	26832	10	30.1205	5	8
Q63610	Tropomyosin alpha-3 chain	Tpm3	96	28989	16	20.6	2	2
P09495	Tropomyosin alpha-4 chain	Tpm4	64	28492	7	12.5	2	2
Q6P9V9	Tubulin alpha-1B chain	Tuba1b	521	50120	18	28.4	9	15
Q6P9V9	Tubulin alpha-1B chain	Tuba1b	331	50120	10	15.9645	5	9
P85108	Tubulin beta-2A chain	Tubb2a	85	49875	4	8.31461	3	3
Q3KRE8	Tubulin beta-2B chain	Tubb2b	419	49921	16	27.9	8	15
Q3KRE8	Tubulin beta-2B chain	Tubb2b	78	49921	6	24.9438	3	3
Q6P9T8	Tubulin beta-2C chain	Tubb2c	480	49769	17	29.9	10	17
Q6P9T8	Tubulin beta-2C chain	Tubb2c	117	49769	9	26.9663	6	7
Q4QRB4	Tubulin beta-3 chain (Neuron-specific class III beta-tubulin)	Tubb3	117	50386	7	20.2222	5	5
P69897	Tubulin beta-5 chain	Tubb5	275	49671	14	26.1	9	14
P69897	Tubulin beta-5 chain	Tubb5	106	49639	5	12.8378	8	13
Q4QQV0	Tubulin beta-6	Tubb6	370	50059	14	26.2	6	11
P27512	Tumor necrosis factor receptor superfamily member 5 - Mus musculus (Mouse)	Cd40	228	32071	56	23.5	2	4
P27512	Tumor necrosis factor receptor superfamily member 5 - Mus musculus (Mouse)	Cd40	242	32071	43	6.57439	2	3
Q3TBL6	Tumor necrosis factor, alpha-induced protein 8-like protein 3 - Mus musculus (Mouse)	Tnfaip8l3	33	23228	4	12.2549	2	2
B2GV14	Txlna protein	Txlna	34	62567	15	5.1	3	4
P62989	Ubiquitin	Rps27a	192	8560	9	32.8947	2	2
Q6J1Y9	Ubiquitin carboxyl-terminal hydrolase 19	Usp19	228	150302	68	5.3	3	5
Q6J1Y9	Ubiquitin carboxyl-terminal hydrolase 19	Usp19	242	150302	59	5.58824	3	4
Q9JJG9	Uncharacterized protein C4orf14 homolog - Mus musculus (Mouse)	MNCb-4931	46	77330	5	6.4	2	2
P50516	Vacuolar ATP synthase catalytic subunit A - Mus musculus (Mouse)	Atp6v1a	42	68283	4	9.4	3	3
P62815	Vacuolar ATP synthase subunit B, brain isoform	Atp6v1b2	46	56551	5	11.7	3	4
Q5H8C4	Vacuolar protein sorting-associated protein 13A - Mus musculus (Mouse)	Vps13a	36	359173	8	3.1	2	2
Q6PCU2	Vacuolar proton pump subunit E 1	Atp6v1e1	39	26112	1	4.9	2	2
O35488	Very long-chain acyl-CoA synthetase - Mus musculus (Mouse)	Slc27a2	34	70321	8	5	2	2
Q3MIE4	Vesicle amine transport protein 1 homolog (T californica)	Vat1	561	43069	45	26.4	7	16
Q3MIE4	Vesicle amine transport protein 1 homolog (T californica)	Vat1	736	43069	61	23.399	7	20
P31000	Vimentin	Vim	292	53733	22	21.7	7	10
P31000	Vimentin	Vim	374	53733	20	26.4516	8	10
Q9Z2L0	Voltage-dependent anion-selective channel protein 1	Vdac1	94	30737	3	11.6608	2	2
Q71LX6	Xin actin-binding repeat-containing protein 2	Xirp2	44	373751	21	6.5	4	5
Q6TQE1	Zinc finger CCCH domain-containing protein 18	Zc3h18	39	105474	13	10.5	2	2
Q8K083	Zinc finger protein 536 - Mus musculus (Mouse)	Znf536	34	141487	16	4.60829	2	2
Q80VX4	Zinc fingers and homeoboxes protein 2	Zhx2	36	18151	8	7.3	2	3
Total f								356
MNCb-4931 = ORF Name
a Swiss Protein database accession numbers are shown; for links use the EXPASY server at http://expasy.org/sprot/.
b From the Swiss Protein database
c The score is a composite proprietary index of parameters proteins (Pappin DJ, Hojrup P, Bleasby AJ. (1993) Rapid identification of proteins by peptide-mass fingerprinting. Curr Biol. 1993 Jun 1;3(6):327-32. PMID: 15335725) that indicates the confidence level in the identified.
d Calculated number of unique peptides for the identified proteins.
e Calculated number of total peptides for the identified proteins. Number of independent peptide matches in our mass spectrometric analyses has been presented. It is generally accepted that the threshold of an event is significant if it would be expected to occur at random with a frequency of less than 5%. Score and peptide matches provides an insight into the confidence in the dataset or the ide…
f Total of proteins identified by LC MS/MS and bioinformatics in the detergent-soluble (S) and detergent-insoluble (P) fraction in each preparation. Decoy database searches with identified peptides revealed low false
discovery rates for each sample set as follows: experiment 1 (S) = 1.38%, (P)= 1.46%; experiment 2 (S)= 1.92%, (P)= 1.96%; experiment 3 (S)= 0.00%, (P)= 0.00%.
