# Supplementary material for: Age-Related Changes in the Retinal Pigment Epithelium (RPE)
Source: PLoS One. 2012 Jun 11;7(6):e38673. doi: 10.1371/journal.pone.0038673 (PMC3372495; doi:10.1371/journal.pone.0038673)
Supplement: Table S2 — List of proteins identified on old MV fraction of RPE cells. (XLS) [file pone.0038673.s004.xls]

## Sheet: MV Aged
Supplementary Table 2. List of proteins identified on old MV fraction of RPE cells.
Swiss Protein	Protein Identified	Gene	Best Experimental	Experimental	Matched	Sequence	Calculated	Calculated
accession nºa		Symbolb	Scorec	Mr (kDa)	Protein	Coverage (%)	Unique peptidesd	Total peptidese
P35213	14-3-3 protein beta/alpha	Ywhab	52	28069	6	15.04	3	3
P62260	14-3-3 protein epsilon	Ywhae	109	29155	5	21.5686	4	4
P62260	14-3-3 protein epsilon	Ywhae	151	29155	7	21.1765	3	3
P68511	14-3-3 protein eta	Ywhah	54	28194	4	15.0407	3	3
P61983	14-3-3 protein gamma	Ywhag	55	28285	4	14.9798	4	4
P68255	14-3-3 protein theta	Ywhaq	52	27761	4	33.8776	2	2
P63102	14-3-3 protein zeta/delta	Ywhaz	153	27754	8	19.5918	4	7
P63102	14-3-3 protein zeta/delta	Ywhaz	281	27754	13	32.2449	6	7
P23965	3,2-trans-enoyl-CoA isomerase, mitochondrial	Dci	111	32234	4	15.5709	2	3
Q8JZV9	3-hydroxybutyrate dehydrogenase type 2 - Mus musculus (Mouse)	Bdh2	129	26736	3	11.0204	2	3
P62250	40S ribosomal protein S16	Rps16	40	16435	2	8.21918	2	2
Q794F9	4F2 cell-surface antigen heavy chain	Slc3a2	1312	58036	41	38.3302	12	20
P21588	5'-nucleotidase	Nt5e	66	63928	4	7.98611	2	2
P63039	60 kDa heat shock protein, mitochondrial	Hspd1	33	60950	5	4.53752	2	3
P06761	78 kDa glucose-regulated protein	Hspa5	176	72334	7	10.3976	3	5
P06761	78 kDa glucose-regulated protein	Hspa5	159	72302	16	22.0183	5	5
Q6P7S1	Acid ceramidase	Asah1	147	44641	9	10.6599	4	6
Q6P7S1	Acid ceramidase	Asah1	87	44641	4	8.12183	4	4
Q9ER34	Aconitate hydratase, mitochondrial	Aco2	72	85380	5	5.38462	3	4
P68035	Actin, alpha cardiac muscle 1	Actc1	1100	41992	47	37.6658	13	30
P68035	Actin, alpha cardiac muscle 1	Actc1	654	41992	27	25.7294	8	17
P62738	Actin, aortic smooth muscle	Acta2	436	41982	22	36.3395	7	9
P60711	Actin, cytoplasmic 1	Actb	2387	41710	72	56.5333	13	44
P60711	Actin, cytoplasmic 1	Actb	1179	41710	37	65.6	13	24
P63259	Actin, cytoplasmic 2	Actg1	1083	41766	33	47.7333	12	21
P63269	Actin, gamma-enteric smooth muscle	Actg2	1400	41850	53	49.2021	12	27
P85970	Actin-related protein 2/3 complex subunit 2	Arpc2	35	34336	1	3	3	3
B2RZ72	Actin-related protein 2/3 complex subunit 4	Arpc4	59	19654	3	13.0952	2	3
P70470	Acyl-protein thioesterase 1	Lypla1	64	24692	2	20.8696	2	2
Q05962	ADP/ATP translocase 1	Slc25a4	53	32968	3	4.02685	3	3
Q09073	ADP/ATP translocase 2	Slc25a5	46	32880	7	14.4295	2	2
P84082	ADP-ribosylation factor 2	Arf2	298	20733	11	71.2707	15	19
P61206	ADP-ribosylation factor 3	Arf3	489	20588	23	92.8177	10	18
P61206	ADP-ribosylation factor 3	Arf3	131	20588	8	28.7293	3	6
P84083	ADP-ribosylation factor 5	Arf5	141	20517	10	43.3333	3	5
P84083	ADP-ribosylation factor 5	Arf5	100	20517	8	28.8889	2	4
P36953	Afamin	Afm	103	69290	6	9.04605	12	14
Q8CG45	Aflatoxin B1 aldehyde reductase member 2	Akr7a2	40	40649	4	8.44687	2	3
P51635	Alcohol dehydrogenase [NADP+]	Akr1a1	85	36483	5	16.9231	3	3
P12711	Alcohol dehydrogenase class-3	Adh5	46	39550	4	14.4385	3	3
P11884	Aldehyde dehydrogenase, mitochondrial	Aldh2	95	56453	4	10.4046	3	3
Q66HG4	Aldose 1-epimerase	Galm	53	37869	4	15.4971	3	3
Q66HG4	Aldose 1-epimerase	Galm	90	37869	3	7.30994	2	3
P07943	Aldose reductase	Akr1b1	117	35774	5	11.7089	2	4
P02764	Alpha-1-acid glycoprotein	Orm1	88	23560	2	12.1951	2	2
P17475	Alpha-1-antiproteinase	Serpina1	823	46107	25	48.1752	12	14
Q9EPH1	Alpha-1B-glycoprotein	A1bg	629	56443	16	23.0019	9	14
Q9EPH1	Alpha-1B-glycoprotein	A1bg	640	56443	16	32.7485	4	6
P14046	Alpha-1-inhibitor 3	A1i3	3081	163670	110	39.7427	36	57
Q63041	Alpha-1-macroglobulin	A1m	558	167019	35	19	8	8
P24090	Alpha-2-HS-glycoprotein	Ahsg	348	37958	10	25.2841	6	8
Q9Z1P2	Alpha-actinin-1	Actn1	131	102896	6	7.3991	4	5
Q9Z1P2	Alpha-actinin-1	Actn1	360	102896	10	7.06278	7	8
Q9JI91	Alpha-actinin-2 - Mus musculus (Mouse)	Actn2	100	103588	7	6.4877	3	4
Q9JI91	Alpha-actinin-2 - Mus musculus (Mouse)	Actn2	191	103588	11	9.0604	2	3
B2GVB3	Alpha-actinin-3	Actn3	139	102978	12	9.55556	4	6
B2GVB3	Alpha-actinin-3	Actn3	256	102978	19	20.2222	14	16
Q9QXQ0	Alpha-actinin-4	Actn4	379	104849	16	12.404	8	13
Q9QXQ0	Alpha-actinin-4	Actn4	343	104849	11	8.12294	3	4
Q64057	Alpha-aminoadipic semialdehyde dehydrogenase	Aldh7a1	40	55610	3	6.26223	3	3
P04764	Alpha-enolase	Eno1	565	47098	17	31.7972	8	13
P04764	Alpha-enolase	Eno1	1123	47098	28	39.4009	10	21
Q66H12	Alpha-N-acetylgalactosaminidase	Naga	51	46840	4	21.6867	2	2
P54921	Alpha-soluble NSF attachment protein	Napa	48	33171	6	17.6271	2	3
P15684	Aminopeptidase N	Anpep	84	109380	3	4.35233	5	5
Q8R1Q3	Angiopoietin-related protein 7 (Angiopoietin-like 7) - Mus musculus (Mouse)	Angptl7	134	38989	3	8.60534	2	3
Q07936	Annexin A2	Anxa2	281	38654	8	20.354	5	6
Q07936	Annexin A2	Anxa2	129	38654	6	18.8791	4	4
P14668	Annexin A5	Anxa5	260	35730	10	29.7806	7	8
P14668	Annexin A5	Anxa5	42	35722	4	11.2853	3	3
P48037	Annexin A6	Anxa6	214	75706	11	16.7905	4	5
P32261	Antithrombin-III (ATIII) - Mus musculus (Mouse)	Serpinc1	182	51971	7	9.89247	4	5
P04639	Apolipoprotein A-I	Apoa1	258	30043	22	32.8185	4	6
P04639	Apolipoprotein A-I	Apoa1	92	30043	9	24.7104	3	3
P02651	Apolipoprotein A-IV	Apoa4	92	44429	4	9.20716	3	4
P02650	Apolipoprotein E	Apoe	526	35731	22	34.9359	8	11
P02650	Apolipoprotein E	Apoe	133	35731	9	25.641	6	6
P13221	Aspartate aminotransferase, cytoplasmic	Got1	157	46400	6	22.5182	3	3
P13221	Aspartate aminotransferase, cytoplasmic	Got1	99	46400	2	6.53753	2	2
P00507	Aspartate aminotransferase, mitochondrial	Got2	120	47284	3	6.04651	2	3
P00507	Aspartate aminotransferase, mitochondrial	Got2	330	47284	11	19.3023	6	9
P15999	ATP synthase subunit alpha, mitochondrial	Atp5a1	54	59717	5	9.94575	2	2
P15999	ATP synthase subunit alpha, mitochondrial	Atp5a1	238	59717	9	14.2857	6	7
P10719	ATP synthase subunit beta, mitochondrial	Atp5b	138	56318	4	11.3422	5	6
P10719	ATP synthase subunit beta, mitochondrial	Atp5b	249	56318	12	26.6541	9	11
Q2VPA6	ATP-dependent DNA helicase HEL308 - Mus musculus (Mouse)	Helq	36	119023	13	11.0384	2	2
Q05793	Basement membrane-specific heparan sulfate proteoglycan core protein - Mus musculus (Mouse)	Hspg2	45	398039	18	2.29296	2	2
Q05793	Basement membrane-specific heparan sulfate proteoglycan core protein - Mus musculus (Mouse)	Hspg2	74	398039	19	2.26598	3	4
P26453	Basigin	Bsg	1024	42409	36	39.1753	9	18
P15429	Beta-enolase	Eno3	420	46984	12	20.9677	5	7
P15429	Beta-enolase	Eno3	360	46984	13	30.4147	6	9
Q6AXR4	Beta-hexosaminidase subunit beta	Hexb	89	61488	3	6.51769	3	6
Q6AXR4	Beta-hexosaminidase subunit beta	Hexb	84	61488	8	15.4562	4	5
Q05175	Brain acid soluble protein 1	Basp1	595	21777	15	40	5	14
Q05175	Brain acid soluble protein 1	Basp1	152	21777	5	35.9091	4	4
P54690	Branched-chain-amino-acid aminotransferase, cytosolic	Bcat1	34	46016	3	10.219	2	2
P62161	Calmodulin	Calm1	316	16827	6	22.1477	2	5
P35565	Calnexin	Canx	84	67236	4	6.09137	2	2
B0BNN3	Carbonic anhydrase 1	Ca1	140	28303	3	10.728	2	3
Q9WVT6	Carbonic anhydrase 14 - Mus musculus (Mouse)	Ca14	148	37482	5	11.5727	2	3
Q9WVT6	Carbonic anhydrase 14 - Mus musculus (Mouse)	Ca14	123	37482	5	11.5727	3	5
P35444	Cartilage oligomeric matrix protein	Comp	171	82611	9	16.1589	8	8
P35444	Cartilage oligomeric matrix protein	Comp	192	82611	9	17.351	6	7
P24268	Cathepsin D	Ctsd	352	44652	11	14.2506	4	8
P24268	Cathepsin D	Ctsd	808	44652	50	40.7862	9	17
Q62745	CD81 antigen	Cd81	157	25871	4	6.77966	4	4
Q62745	CD81 antigen	Cd81	141	25871	3	10.1695	2	2
Q8CFN2	Cell division control protein 42 homolog	Cdc42	154	21245	7	13.6126	2	4
Q8CFN2	Cell division control protein 42 homolog	Cdc42	109	21245	7	34.555	3	4
Q6A078	Centrosomal protein of 290 kDa - Mus musculus (Mouse)	Cep290	33	288899	17	5.2589	2	2
P13635	Ceruloplasmin	Cp	201	120764	16	15.4863	10	13
Q811Q2	Chloride intracellular channel 6	Clic6	623	64648	30	29.085	13	22
Q811Q2	Chloride intracellular channel 6	Clic6	241	64648	16	22.0588	11	15
P45592	Cofilin-1	Cfl1	270	18521	9	42.7711	3	5
P45592	Cofilin-1	Cfl1	128	18548	7	38.5542	3	3
P45591	Cofilin-2 - Mus musculus (Mouse)	Cfl2	217	18698	7	34.3373	3	4
Q8CFW7	Coiled-coil and C2 domain-containing protein 2A - Mus musculus (Mouse)	Cc2d2a	37	187413	8	5.32762	2	2
Q60847	Collagen alpha-1(XII) chain - Mus musculus (Mouse)	Col12a1	2066	340034	89	17.0513	32	36
Q80X19	Collagen alpha-1(XIV) chain - Mus musculus (Mouse)	Col14a1	294	192892	9	1.83639	4	4
Q8C6K9	Collagen alpha-6(VI) chain - Mus musculus (Mouse)	Col6a6	33	246169	13	9.53642	2	2
Q9ESG3	Collectrin (Transmembrane protein 27)	Tmem27	373	25035	11	13.0631	2	6
Q9ESG3	Collectrin (Transmembrane protein 27)	Tmem27	234	25035	6	19.3694	2	3
P01026	Complement C3; Complement C3 beta chain; Complement C3 alpha chain	C3	80	186342	12	7.21587	3	4
P01026	Complement C3; Complement C3 beta chain; Complement C3 alpha chain	C3	258	186342	24	7.87733	5	8
P08649	Complement C4; Complement C4 beta chain; Complement C4 alpha chain	C4	187	192042	7	3.85723	4	4
P08649	Complement C4; Complement C4 beta chain; Complement C4 alpha chain	C4	297	192042	16	8.11744	3	3
Q62930	Complement component C9	C9	315	62241	9	21.2996	8	9
P05545	Contrapsin-like protease inhibitor 1 (Kallikrein-binding protein)	Serpina3k	676	46532	18	30.2885	7	11
P05544	Contrapsin-like protease inhibitor 3 (Serine protease inhibitor 1)	Serpina3l	342	46248	14	29.2978	10	10
P09006	Contrapsin-like protease inhibitor 6 (CPI-26)	Serpina3n	334	46622	8	14.8325	2	3
P97834	COP9 signalosome complex subunit 1	Gps1	32	53408	9	10.1911	3	3
Q9CZ04	COP9 signalosome complex subunit 7a - Mus musculus (Mouse)	Cops7a	52	30206	2	16	2	2
P31211	Corticosteroid-binding globulin	Serpina6	137	44643	4	10.101	2	3
P48199	C-reactive protein	Crp	121	25452	5	8.69565	2	3
P07335	Creatine kinase B-type	Ckb	405	42698	11	19.9475	6	9
P07335	Creatine kinase B-type	Ckb	224	42698	7	16.273	5	7
P00564	Creatine kinase M-type	Ckm	804	43018	18	38.3202	9	15
P00564	Creatine kinase M-type	Ckm	795	43018	22	44.0945	8	10
P97874	Cyclin G-associated kinase	Gak	36	143613	8	3.83142	2	3
Q6Q0N1	Cytosolic non-specific dipeptidase	Cndp2	52	52734	5	11.5789	2	3
O08651	D-3-phosphoglycerate dehydrogenase	Phgdh	178	56457	6	6.75422	3	6
Q01129	Decorin	Dcn	177	39780	5	13.2768	2	2
P48675	Desmin	Des	74	53406	5	5.97015	2	3
Q7M0E3	Destrin	Dstn	129	18522	3	16.3636	2	3
Q6P8J2	Diamine acetyltransferase 2 - Mus musculus (Mouse)	Sat2	155	19293	5	30	4	5
Q810H6	Disrupted in schizophrenia 1 homolog	Disc1	36	92467	2	1.17371	2	2
Q63164	Dynein heavy chain 1, axonemal	Dnah1	40	514692	18	5.02657	2	2
Q91XQ0	Dynein heavy chain 8, axonemal - Mus musculus (Mouse)	Dnahc8	40	540945	13	3.31854	2	2
Q9ERU9	E3 SUMO-protein ligase RanBP2 - Mus musculus (Mouse)	Ranbp2	40	340877	18	3.76679	3	5
Q68FU3	Electron transfer flavoprotein subunit beta	Etfb	61	27670	5	20.7843	2	2
P62630	Elongation factor 1-alpha 1	Eef1a1	115	50082	6	11.6883	4	5
P62632	Elongation factor 1-alpha 2	Eef1a2	47	50422	4	13.3909	2	2
Q68FR9	Elongation factor 1-delta	Eef1d	72	31274	5	6.76157	2	3
Q8R050	Eukaryotic peptide chain release factor GTP-binding subunit ERF3A - Mus musculus (Mouse)	Gspt1	38	55675	6	8.81764	2	2
P31977	Ezrin (p81) (Cytovillin) (Villin-2)	Ezr	571	69348	28	30.7167	11	12
P31977	Ezrin (p81) (Cytovillin) (Villin-2)	Ezr	421	69348	25	26.9625	8	14
Q9JJ19	Ezrin-radixin-moesin-binding phosphoprotein 50	Slc9a3r1	289	38807	14	30.4688	4	6
Q9JJ19	Ezrin-radixin-moesin-binding phosphoprotein 50	Slc9a3r1	88	38807	7	16.7969	4	5
Q3T1K5	F-actin-capping protein subunit alpha-2	Capza2	100	32947	3	15.3846	3	3
Q32PX7	Far upstream element-binding protein 1	Fubp1	85	67197	12	8.75576	2	2
P19132	Ferritin heavy chain	Fth1	101	21113	4	19.7802	3	3
P02793	Ferritin light chain 1	Ftl1	430	20736	10	42.623	5	8
P02793	Ferritin light chain 1	Ftl1	622	20736	15	42.623	5	8
Q9QX79	Fetuin-B (IRL685)	Fetub	101	41506	3	12.4339	3	3
P06399	Fibrinogen alpha chain	Fga	241	86632	10	7.03325	3	4
P14480	Fibrinogen beta chain	Fgb	365	54201	14	23.5908	7	9
P02680	Fibrinogen gamma chain	Fgg	124	50600	5	15.5056	3	4
P50609	Fibromodulin	Fmod	334	43192	18	26.8617	7	12
Q9WUH4	Four and a half LIM domains protein 1 (FHL-1)	Fhl1	42	31882	2	8.21429	2	2
P05065	Fructose-bisphosphate aldolase A	Aldoa	668	39327	23	56.8681	12	21
P05065	Fructose-bisphosphate aldolase A	Aldoa	756	39327	23	43.956	10	22
P09117	Fructose-bisphosphate aldolase C	Aldoc	43	39370	3	9.09091	2	2
P25093	Fumarylacetoacetase	Fah	71	45946	1	3.81862	2	2
P07323	Gamma-enolase	Eno2	134	47267	7	13.8249	2	2
Q9CWZ7	Gamma-soluble NSF attachment protein - Mus musculus (Mouse)	Napg	42	34710	4	12.5	2	2
Q9CWZ7	Gamma-soluble NSF attachment protein - Mus musculus (Mouse)	Napg	40	34710	4	8.97436	2	2
Q68FP1	Gelsolin	Gsn	171	86014	9	11.6667	2	3
P47819	Glial fibrillary acidic protein	Gfap	159	49927	12	19.5349	4	5
P47819	Glial fibrillary acidic protein	Gfap	475	49927	22	39.7674	10	13
P09606	Glutamine synthetase	Glul	57	42240	3	6.43432	2	2
P04041	Glutathione peroxidase 1	Gpx1	46	22292	4	14.9254	2	2
P23764	Glutathione peroxidase 3	Gpx3	37	25409	4	11.5044	2	4
P00502	Glutathione S-transferase alpha-1	Gsta1	83	25591	4	15.8371	2	2
P04904	Glutathione S-transferase alpha-3	Gsta3	74	25303	7	30.3167	5	5
P04904	Glutathione S-transferase alpha-3	Gsta3	45	25303	3	31.6742	2	3
P08010	Glutathione S-transferase Mu 2	Gstm2	234	25686	10	44.9541	9	10
P08010	Glutathione S-transferase Mu 2	Gstm2	81	25686	8	30.7339	4	6
Q9Z1B2	Glutathione S-transferase Mu 5	Gstm5	61	26611	3	12	2	2
P04906	Glutathione S-transferase P	Gstp1	1019	23424	24	40	6	12
P04906	Glutathione S-transferase P	Gstp1	570	23424	14	30.4762	5	10
Q00285	Glutathione S-transferase Y1 (GST class-mu) - Cricetulus longicaudatus		56	25802	3	15.1376	3	3
P08009	Glutathione S-transferase Yb-3	Gstm3	84	25664	3	16.5138	2	2
P08009	Glutathione S-transferase Yb-3	Gstm3	92	25664	5	16.9725	3	3
P04797	Glyceraldehyde-3-phosphate dehydrogenase	Gapdh	1426	35805	64	58.2583	12	23
Q9ESV6	Glyceraldehyde-3-phosphate dehydrogenase, testis-specific	Gapdhs	140	46708	10	10.4545	2	3
P09812	Glycogen phosphorylase, muscle form	Pygm	301	97212	11	14.2518	2	4
Q5I0D1	Glyoxalase domain-containing protein 4	Glod4	72	33246	6	23.4899	4	5
Q9Z244	GMP reductase 1	Gmpr	65	37464	2	6.95652	2	2
P62828	GTP-binding nuclear protein Ran	Ran	47	24408	3	20.3704	2	2
Q63210	Guanine nucleotide-binding protein alpha-12 subunit	Gna12	47	44067	4	8.17942	3	3
Q6Q7Y5	Guanine nucleotide-binding protein alpha-13 subunit	Gna13	56	44027	9	6.89655	2	2
Q6Q7Y5	Guanine nucleotide-binding protein alpha-13 subunit	Gna13	47	44027	11	6.6313	2	2
P54311	Guanine nucleotide-binding protein G(I)/G(S)/G(T) subunit beta-1	Gnb1	116	37353	5	24.7059	5	5
P54311	Guanine nucleotide-binding protein G(I)/G(S)/G(T) subunit beta-1	Gnb1	34	37394	3	3.23529	3	3
P63095	Guanine nucleotide-binding protein G(s) subunit alpha isoforms short	Gnas	47	45621	11	21.3198	3	3
P20612	Guanine nucleotide-binding protein G(t) subunit alpha-1 - Mus musculus (Mouse)	Gnat1	121	39941	5	13.7143	2	2
P20612	Guanine nucleotide-binding protein G(t) subunit alpha-1 - Mus musculus (Mouse)	Gnat1	83	39941	4	10.2857	2	3
P06866	Haptoglobin	Hp	297	38539	12	27.6657	10	12
O88600	Heat shock 70 kDa protein 4	Hspa4	43	94073	4	6.53983	2	2
P63018	Heat shock cognate 71 kDa protein	Hspa8	967	70761	33	36.8421	16	31
P63018	Heat shock cognate 71 kDa protein	Hspa8	718	70761	26	26.0062	13	20
P42930	Heat shock protein beta-1	Hspb1	38	22893	3	17.2249	2	2
P82995	Heat shock protein HSP 90-alpha	Hsp90aa1	165	84735	11	13.9154	7	7
P34058	Heat shock protein HSP 90-beta	Hsp90ab1	166	83273	9	7.73481	3	4
P34058	Heat shock protein HSP 90-beta	Hsp90ab1	170	83273	13	20.5801	6	6
P14659	Heat shock-related 70 kDa protein 2 (Heat shock protein 70.2)	Hspa2	404	69599	15	15.1659	6	11
P01946	Hemoglobin subunit alpha-1/2	Hba1	3120	15319	102	90.8451	9	24
P01946	Hemoglobin subunit alpha-1/2	Hba1	3073	15319	97	90.8451	7	30
P02091	Hemoglobin subunit beta-1	Hbb	3531	15969	140	91.1565	8	13
P02091	Hemoglobin subunit beta-1	Hbb	2929	15969	139	97.2789	11	28
P11517	Hemoglobin subunit beta-2		2211	15972	102	100	9	22
P11517	Hemoglobin subunit beta-2		1697	15972	92	76.8707	10	22
P20059	Hemopexin	Hpx	1052	51318	39	57.8261	22	33
Q64268	Heparin cofactor 2	Serpind1	109	54517	3	6.05428	2	3
P84586	Heterogeneous nuclear ribonucleoprotein G	Rbmx	60	42178	5	10.8247	2	3
B0BN99	High mobility group protein B3; Hmgb3 protein	Hmgb3	36	22995	7	20	2	3
P0CC09	Histone H2A type 2-A	Hist2h2aa1	110	14087	2	23.0769	3	3
P10854	Histone H2B type 1-M - Mus musculus (Mouse)	Hist1h2bm	84	13928	4	36.5079	2	2
P62804	Histone H4	Hist1h4b	81	11360	4	40.7767	4	4
Q8BGC0	HIV Tat-specific factor 1 homolog - Mus musculus (Mouse)	Htatsf1	34	86188	16	7.39762	3	3
P27605	Hypoxanthine-guanine phosphoribosyltransferase	Hprt1	121	24555	2	11.9266	2	2
P20759	Ig gamma-1 chain C region		369	35923	12	15.6442	3	9
P20759	Ig gamma-1 chain C region		661	35923	31	17.1779	3	10
P20760	Ig gamma-2A chain C region	Igg-2a	1070	35163	41	52.1739	12	21
P20760	Ig gamma-2A chain C region	Igg-2a	1642	35163	78	49.6894	11	27
P20761	Ig gamma-2B chain C region	Igh-1a	152	36474	6	11.1111	3	6
P20761	Ig gamma-2B chain C region	Igh-1a	277	36474	12	24.6246	6	11
P01836	Ig kappa chain C region, A allele		735	11725	17	57.5472	5	12
P01836	Ig kappa chain C region, A allele		512	11725	13	47.1698	4	9
P01835	Ig kappa chain C region, B allele		693	11594	17	80.1887	6	8
P01835	Ig kappa chain C region, B allele		543	11594	17	93.3962	7	13
P20767	Ig lambda-2 chain C region		76	11311	8	42.3077	2	3
P20767	Ig lambda-2 chain C region		193	11311	22	61.5385	5	8
P01872	Ig mu chain C region secreted form - Mus musculus (Mouse)	Igh-6	39	49940	1	2.64317	2	2
Q925N6	Immunoglobulin superfamily member 1	Igsf1	39	147198	3	1.66667	2	3
P35570	Insulin receptor substrate 1	Irs1	125	131096	39	4.77733	2	3
P35570	Insulin receptor substrate 1	Irs1	215	131096	50	3.23887	7	10
P43406	Integrin alpha-V - Mus musculus (Mouse)	Itgav	474	115205	17	18.7739	13	16
P43406	Integrin alpha-V - Mus musculus (Mouse)	Itgav	60	115205	3	3.16092	2	2
P49134	Integrin beta-1	Itgb1	55	88173	4	6.89223	2	2
B2RYM3	Inter-alpha trypsin inhibitor, heavy chain 1	Itih1	266	100588	10	8.82029	6	12
Q61703	Inter-alpha-trypsin inhibitor heavy chain H2 - Mus musculus (Mouse)	Itih2	77	105861	2	1.58562	5	5
Q63416	Inter-alpha-trypsin inhibitor heavy chain H3	Itih3	87	99036	10	5.74972	5	5
Q63416	Inter-alpha-trypsin inhibitor heavy chain H3	Itih3	79	99036	6	8.00451	3	3
Q00238	Intercellular adhesion molecule 1	Icam1	210	60104	6	10.8257	2	4
P49194	Interphotoreceptor retinoid-binding protein (IRBP) - Mus musculus (Mouse)	Rbp3	267	134367	10	8.42788	9	10
P56574	Isocitrate dehydrogenase [NADP], mitochondrial	Idh2	33	50935	10	15.0442	2	2
P97924	Kalirin	Kalrn	33	336788	10	2.49663	3	3
Q6IFW6	Keratin, type I cytoskeletal 10	Krt10	527	56470	24	19.2015	7	10
Q6IFW6	Keratin, type I cytoskeletal 10	Krt10	456	56470	17	14.8289	3	5
Q6IFV4	Keratin, type I cytoskeletal 13	Krt13	94	47699	8	8.6758	3	3
Q6IFV4	Keratin, type I cytoskeletal 13	Krt13	144	47699	8	13.9269	4	6
Q6IFV1	Keratin, type I cytoskeletal 14	Krt14	211	52651	9	18.1818	6	7
Q6IFU9	Keratin, type I cytoskeletal 16	Krt16	153	51574	6	10.8742	4	5
Q5BJY9	Keratin, type I cytoskeletal 18	Krt18	113	47732	3	8.74704	3	3
Q63279	Keratin, type I cytoskeletal 19	Krt19	90	44515	10	17.1216	5	6
Q6IFU7	Keratin, type I cytoskeletal 42	Krt42	68	50102	6	10.6195	2	2
Q6IMF3	Keratin, type II cytoskeletal 1	Krt1	387	64791	27	21.6	5	11
Q6IMF3	Keratin, type II cytoskeletal 1	Krt1	701	65565	26	18.08	3	3
Q6IG02	Keratin, type II cytoskeletal 2 epidermal	Krt2	421	69085	21	12.7007	3	6
Q6IG02	Keratin, type II cytoskeletal 2 epidermal	Krt2	300	69085	17	10.5109	2	4
Q6IG00	Keratin, type II cytoskeletal 4	Krt4	290	57631	22	8.95522	5	6
Q6IG00	Keratin, type II cytoskeletal 4	Krt4	289	57631	22	16.9776	4	7
Q6P6Q2	Keratin, type II cytoskeletal 5	Krt5	663	61788	31	8.33333	3	3
Q6P6Q2	Keratin, type II cytoskeletal 5	Krt5	499	61788	35	15.2778	5	6
Q4FZU2	Keratin, type II cytoskeletal 6A	Krt6a	762	59213	37	15.0362	3	3
Q4FZU2	Keratin, type II cytoskeletal 6A	Krt6a	524	59213	38	21.0145	4	4
Q6IG12	Keratin, type II cytoskeletal 7	Krt7	252	50678	17	11.3786	2	2
Q9R0H5	Keratin, type II cytoskeletal 71 - Mus musculus (Mouse)	Krt71	133	57347	17	6.67939	2	3
Q6IG04	Keratin, type II cytoskeletal 72	Krt72	70	56816	16	11.1538	3	3
Q6IG04	Keratin, type II cytoskeletal 72	Krt72	44	56816	10	12.5	2	3
Q6IG03	Keratin, type II cytoskeletal 73	Krt73	470	60349	24	8.67993	3	3
Q6IG03	Keratin, type II cytoskeletal 73	Krt73	350	60349	23	12.1157	3	4
Q6IG05	Keratin, type II cytoskeletal 75	Krt75	254	59704	21	13.0672	5	5
Q6IG05	Keratin, type II cytoskeletal 75	Krt75	367	59704	25	16.1525	4	6
Q8VED5	Keratin, type II cytoskeletal 79 - Mus musculus (Mouse)	Krt79	133	57517	13	9.60452	2	2
Q8VED5	Keratin, type II cytoskeletal 79 - Mus musculus (Mouse)	Krt79	193	57517	16	16.0075	2	3
Q10758	Keratin, type II cytoskeletal 8	Krt8	797	53985	40	25.0518	6	10
Q10758	Keratin, type II cytoskeletal 8	Krt8	487	53985	22	24.0166	4	4
Q61595	Kinectin - Mus musculus (Mouse)	Ktn1	34	152498	17	10.324	2	4
P08934	Kininogen-1	Kng1	48	70889	2	4.38185	2	2
P08071	Lactotransferrin - Mus musculus (Mouse)	Ltf	33	77816	7	7.35502	2	3
P08071	Lactotransferrin - Mus musculus (Mouse)	Ltf	55	77816	5	9.90099	2	2
Q6P7Q4	Lactoylglutathione lyase	Glo1	96	20806	4	15.7609	2	3
Q8BGY3	Leucine zipper protein 2 - Mus musculus (Mouse)	Luzp2	33	38996	9	6.66667	2	2
Q4G075	Leukocyte elastase inhibitor A	Serpinb1a	51	42700	3	7.91557	2	2
P10959	Liver carboxylesterase 1	Es2	154	60136	4	9.83607	4	4
P04642	L-lactate dehydrogenase A chain	Ldha	101	36427	3	9.93976	3	3
P04642	L-lactate dehydrogenase A chain	Ldha	140	36427	7	15.6627	6	7
P42123	L-lactate dehydrogenase B chain	Ldhb	229	36589	10	14.0719	4	8
P42123	L-lactate dehydrogenase B chain	Ldhb	197	36589	8	18.5629	5	7
P51886	Lumican	Lum	1216	38255	47	39.0533	10	17
P17046	Lysosome-associated membrane glycoprotein 2	Lamp2	43	45135	8	18.9781	3	3
O88989	Malate dehydrogenase, cytoplasmic	Mdh1	269	36460	11	34.4311	6	9
O88989	Malate dehydrogenase, cytoplasmic	Mdh1	130	36460	13	22.7545	4	7
P04636	Malate dehydrogenase, mitochondrial	Mdh2	67	35661	2	18.3432	2	2
P04636	Malate dehydrogenase, mitochondrial	Mdh2	220	35661	10	21.8935	6	9
Q5XII0	Mammalian ependymin-related protein 1	Epdr1	113	25623	6	16.5179	3	5
A2AJI0	MAP7 domain-containing protein 1 - Mus musculus (Mouse)	Map7d1	35	93220	22	21.513	3	3
A2AEY4	MAP7 domain-containing protein 3 - Mus musculus (Mouse)	Map7d3	43	98170	6	4.90868	2	2
Q9QXZ0	Microtubule-actin cross-linking factor 1 - Mus musculus (Mouse)	Macf1	41	607600	19	4.35517	2	2
Q62000	Mimecan - Mus musculus (Mouse)	Ogn	95	33991	6	14.7651	3	4
Q62000	Mimecan - Mus musculus (Mouse)	Ogn	83	33991	8	25.5034	5	6
Q01992	Mitochondrial intermediate peptidase, mitochondrial	Mipep	33	80621	6	10	2	2
P53987	Monocarboxylate transporter 1	Slc16a1	507	53203	23	12.753	5	7
Q03626	Murinoglobulin-1	Mug1	2673	165221	101	32.4143	23	35
Q6IE52	Murinoglobulin-2	Mug2	2273	161487	84	25.4144	21	33
P13832	Myosin regulatory light chain 2-A, (Myosin RLC-A)	Rlc-a	52	19883	2	12.7907	2	2
Q9JLT0	Myosin-10	Myh10	39	228824	15	6.32591	2	4
P12847	Myosin-3	Myh3	64	223652	13	5.15464	2	2
P02563	Myosin-6	Myh6	64	223488	25	6.24033	2	2
P02564	Myosin-7	Myh7	64	222945	24	7.44186	2	2
P04462	Myosin-8	Myh8	64	222569	16	7.79556	2	2
B2RYX0	Nascent polypeptide-associated complex subunit alpha, muscle-specific form	Naca	66	220466	9	3.47508	2	3
P16884	Neurofilament heavy polypeptide	Nefh	62	115308	24	14.0858	2	3
P12839	Neurofilament medium polypeptide	Nefm	62	95791	11	8.01887	2	3
Q812E9	Neuronal membrane glycoprotein M6-a	Gpm6a	91	31128	5	8.99281	2	2
Q812E9	Neuronal membrane glycoprotein M6-a	Gpm6a	101	31128	5	12.2302	2	4
P35803	Neuronal membrane glycoprotein M6-b - Mus musculus (Mouse)	Gpm6b	51	36186	2	7.92683	2	2
Q4V7C9	NF-kappa-B-activating protein	Nkap	34	47199	14	4.57831	2	2
O08557	NG,NG-dimethylarginine dimethylaminohydrolase 1 (Dimethylargininase-1)	Ddah1	162	31406	4	20	5	5
O08557	NG,NG-dimethylarginine dimethylaminohydrolase 1 (Dimethylargininase-1)	Ddah1	74	31406	6	24.2105	2	2
P19804	Nucleoside diphosphate kinase B	Nme2	52	17352	2	14.4737	2	2
P45479	Palmitoyl-protein thioesterase 1	Ppt1	86	34432	4	14.7059	2	3
P45479	Palmitoyl-protein thioesterase 1	Ppt1	96	34432	5	12.4183	3	4
P10111	Peptidyl-prolyl cis-trans isomerase A	Ppia	248	17863	7	35.3659	4	7
P10111	Peptidyl-prolyl cis-trans isomerase A	Ppia	164	17863	9	43.2927	5	7
P24368	Peptidyl-prolyl cis-trans isomerase B	Ppib	75	22788	2	12.037	2	2
P17438	Peripherin-2	Prph2	56	39234	1	3.46821	4	4
Q63716	Peroxiredoxin-1	Prdx1	611	22095	36	74.3719	10	15
Q63716	Peroxiredoxin-1	Prdx1	372	22095	20	31.6583	10	17
P35704	Peroxiredoxin-2	Prdx2	58	21770	4	23.7374	2	2
P35704	Peroxiredoxin-2	Prdx2	111	21770	12	23.2323	4	4
O35244	Peroxiredoxin-6	Prdx6	181	24803	8	48.6607	6	6
P31044	Phosphatidylethanolamine-binding protein 1	Pebp1	695	20788	14	49.1979	5	9
P31044	Phosphatidylethanolamine-binding protein 1	Pebp1	120	20788	3	17.1123	2	2
P16446	Phosphatidylinositol transfer protein alpha isoform	Pitpna	169	31887	4	16.129	3	4
Q9Z1L0	Phosphatidylinositol-4,5-bisphosphate 3-kinase catalytic subunit beta isoform	Pik3cb	32	122529	10	3.83178	4	5
P16617	Phosphoglycerate kinase 1	Pgk1	315	44510	11	24.2206	5	9
P16617	Phosphoglycerate kinase 1	Pgk1	159	44522	8	21.1031	5	7
P25113	Phosphoglycerate mutase 1	Pgam1	74	28814	4	20.8661	9	9
P25113	Phosphoglycerate mutase 1	Pgam1	54	28814	4	9.44882	2	4
P16290	Phosphoglycerate mutase 2	Pgam2	82	28737	5	21.3439	2	2
P97298	Pigment epithelium-derived factor - Mus musculus (Mouse)	Serpinf1	225	46205	7	19.6643	7	7
P97298	Pigment epithelium-derived factor - Mus musculus (Mouse)	Serpinf1	204	46205	8	26.8585	5	7
Q6P734	Plasma protease C1 inhibitor	Serping1	79	55576	4	7.53968	3	4
Q01177	Plasminogen	Plg	72	90477	3	4.80296	3	3
Q01177	Plasminogen	Plg	65	90477	5	6.52709	2	2
Q5XI38	Lymphocyte cytosolic protein 1; Plastin-2	Lcp1	116	70105	4	4.94418	2	3
Q5XI38	Lymphocyte cytosolic protein 1; Plastin-2	Lcp1	112	70105	8	15.1515	3	4
Q63312	Pleckstrin homology-like domain family B member 1	Phldb1	34	149978	12	3.93873	2	2
P85125	Polymerase I and transcript release factor	Ptrf	34	43927	8	28.3163	2	3
P98197m	Probable phospholipid-transporting ATPase IH - Mus musculus (Mouse)	Atp11a	59	135415	3	4.12805	2	2
P62963	Profilin-1	Pfn1	154	14948	4	31.4286	3	4
Q63797	Proteasome activator complex subunit 1	Psme1	116	28559	3	15.261	3	3
P17220	Proteasome subunit alpha type-2	Psma2	64	25910	1	5.98291	2	2
P60901	Proteasome subunit alpha type-6	Psma6	65	27355	3	16.2602	3	3
P40307	Proteasome subunit beta type-2	Psmb2	38	22892	1	5.47264	2	2
P11598	Protein disulfide-isomerase A3	Pdia3	37	56588	5	10.297	3	4
P11598	Protein disulfide-isomerase A3	Pdia3	69	56588	4	9.50495	3	3
O88767	Protein DJ-1	Park7	151	19961	8	31.746	4	6
P18292	Prothrombin	F2	160	70367	4	15.903	4	4
P57097	Proto-oncogene tyrosine-protein kinase MER	Mertk	33	109354	6	8.04829	2	2
Q5U2V4	Putative phospholipase B-like 1	Plbd1	51	62987	2	4.18182	2	2
P11980	Pyruvate kinase isozymes M1/M2	Pkm2	128	57781	10	13.936	3	4
P12928	Pyruvate kinase isozymes R/L	Pklr	40	62162	5	5.4007	2	2
P50399	Rab GDP dissociation inhibitor beta	Gdi2	48	50505	8	21.573	3	3
Q9QUH6	Ras GTPase-activating protein SynGAP	Syngap1	34	144631	9	6.11621	2	2
B5DFH1	Ras GTPase-activating-like protein IQGAP1	Iqgap1	34	188638	11	7.66445	2	2
Q6RUV5	Ras-related C3 botulinum toxin substrate 1	Rac1	75	21436	4	17.1875	2	2
Q63486	Ras-related GTP-binding protein A	Rraga	33	36543	5	6.38978	2	2
Q63487	Ras-related GTP-binding protein B	Rragb	39	43164	6	11.7647	2	4
P35281	Ras-related protein Rab-10	Rab10	97	22844	5	19	2	3
P35281	Ras-related protein Rab-10	Rab10	81	22844	7	17	2	3
P62494	Ras-related protein Rab-11A	Rab11a	126	24378	5	15.7407	2	3
O35509	Ras-related protein Rab-11B	Rab11b	211	24473	9	31.6514	6	9
O35509	Ras-related protein Rab-11B	Rab11b	48	24473	4	18.8073	3	3
Q91V41	Ras-related protein Rab-14	Rab14	110	23882	8	31.6279	2	4
P35289	Ras-related protein Rab-15	Rab15	161	24303	10	17.4528	2	4
P35289	Ras-related protein Rab-15	Rab15	81	24303	7	13.2075	2	3
Q6NYB7	Ras-related protein Rab-1A	Rab1A	269	22663	10	36.0976	5	7
Q6NYB7	Ras-related protein Rab-1A	Rab1A	88	22663	5	19.0244	3	4
P10536	Ras-related protein Rab-1B	Rab1b	141	22173	6	32.8358	4	4
Q5U316	Ras-related protein Rab-35	Rab35	97	23011	4	15.9204	2	3
Q8BHD0	Ras-related protein Rab-39A (Rab-39) - Mus musculus (Mouse)	Rab39	61	24962	2	5.06912	4	5
Q63941	Ras-related protein Rab-3B	Rab3b	110	24709	9	20.5479	2	4
Q53B90	Ras-related protein Rab-43	Rab43	51	23249	9	21.9048	2	2
A1L1J8	Ras-related protein Rab-5B	Rab5b	332	23692	12	30.2326	4	9
B0BNK1	Ras-related protein Rab-5C	Rab5c	164	23398	8	23.1481	4	6
B0BNK1	Ras-related protein Rab-5C	Rab5c	54	23398	4	22.2222	4	6
P09527	Ras-related protein Rab-7a	Rab7a	370	23489	16	72.4638	10	14
P09527	Ras-related protein Rab-7a	Rab7a	89	23489	9	34.2995	4	5
P35280	Ras-related protein Rab-8A	Rab8a	61	23653	4	15.942	2	4
P35280	Ras-related protein Rab-8A	Rab8a	81	23653	6	16.9082	2	3
P62836	Ras-related protein Rap-1A	Rap1a	65	20974	4	14.1304	3	4
Q62636	Ras-related protein Rap-1b	Rap1b	110	20785	4	26.087	4	4
Q62636	Ras-related protein Rap-1b	Rap1b	177	20785	3	14.6739	2	3
O70276	Retinal pigment epithelium-specific 65 kDa protein	Rpe65	223	60951	10	16.6979	5	7
O70276	Retinal pigment epithelium-specific 65 kDa protein	Rpe65	375	60951	35	28.1426	8	9
Q9Z275	Retinaldehyde-binding protein 1 (CRALBP)- Mus musculus (Mouse)	Rlbp1	1543	36385	57	51.4196	11	30
Q9Z275	Retinaldehyde-binding protein 1 (CRALBP)- Mus musculus (Mouse)	Rlbp1	515	36385	23	48.5804	11	18
Q920A6	Retinoid-inducible serine carboxypeptidase	Scpep1	40	51142	4	13.7168	3	3
P02696	Retinol-binding protein I, cellular (CRBP-I)	Rbp1	722	15836	23	100	7	12
P02696	Retinol-binding protein I, cellular (CRBP-I)	Rbp1	371	15836	16	38.5185	4	9
Q5XI73	Rho GDP-dissociation inhibitor 1	Arhgdia	50	23393	2	15.1961	2	2
P51489	Rhodopsin	Rho	527	39016	16	8.33333	2	3
Q62159	Rho-related GTP-binding protein RhoC - Mus musculus (Mouse)	Rhoc	142	21992	7	35.2332	4	4
P23440	Rod cGMP-specific 3',5'-cyclic phosphodiesterase subunit beta - Mus musculus (Mouse)	Pde6b	43	98438	13	3.38785	2	3
P60330	Separin - Mus musculus (Mouse)	Espl1	41	232888	8	5.00472	2	2
P60330	Separin - Mus musculus (Mouse)	Espl1	33	232888	7	2.59679	2	2
P12346	Serotransferrin	Tf	961	76346	37	25.2149	17	26
P12346	Serotransferrin	Tf	638	76346	41	28.2235	18	24
P02770	Serum albumin	Alb	2148	68686	81	39.4737	3	3
P02770	Serum albumin	Alb	2409	68686	59	24.3421	9	12
P55159	Serum paraoxonase/arylesterase 1	Pon1	121	39471	5	9.85915	2	4
Q304F3	Skeletal troponin C	Tnnc2	95	18098	3	25.625	3	3
Q304F3	Skeletal troponin C	Tnnc2	78	18098	4	18.125	5	7
P31646	Sodium- and chloride-dependent GABA transporter 2	Slc6a13	62	68218	4	4.65116	3	3
P28572	Sodium- and chloride-dependent glycine transporter 1 (GlyT1) (GlyT-1)	Slc6a9	66	70524	1	1.89573	2	2
Q64093	Sodium- and chloride-dependent transporter XTRP3	Slc6a20	54	68926	6	3.08442	2	2
O88457	Sodium channel protein type 11 subunit alpha	Scn11a	57	201713	14	3.91931	2	4
P06685	Sodium/potassium-transporting ATPase subunit alpha-1	Atp1a1	1260	112910	45	20.0391	4	4
P06686	Sodium/potassium-transporting ATPase subunit alpha-2	Atp1a2	249	112145	10	9.21569	4	5
P06687	Sodium/potassium-transporting ATPase subunit alpha-3	Atp1a3	249	111620	11	8.09477	4	5
P07340	Sodium/potassium-transporting ATPase subunit beta-1	Atp1b1	269	35179	18	26.9737	4	6
P11167	Solute carrier family 2, facilitated glucose transporter member 1 Glut-1	Slc2a1	225	53927	20	29.4715	6	8
P11167	Solute carrier family 2, facilitated glucose transporter member 1 Glut-1	Slc2a1	129	53899	12	18.2927	3	4
Q8BU91	Solute carrier family 26 member 9 - Mus musculus (Mouse)	Slc26a9	34	86796	15	4.55696	2	2
O35913	Solute carrier organic anion transporter family member 1A4	Slco1a4	74	73203	15	10.2874	3	3
P16086	Spectrin alpha chain, brain	Sptan1	213	284422	20	6.10841	7	8
A0AUV4	Sperm motility kinase Y - Mus musculus (Mouse)		34	57021	6	13.189	2	2
Q3UMC0	Spermatogenesis-associated protein 5 - Mus musculus (Mouse)	Spata5	35	97195	6	7.39082	2	2
Q920F6	Structural maintenance of chromosomes protein 1B - Mus musculus (Mouse)	Smc1b	34	144423	10	5.36859	2	3
Q8CG47	Structural maintenance of chromosomes protein 4 - Mus musculus (Mouse)	Smc4	45	146803	8	5.9098	3	3
Q924W5	Structural maintenance of chromosomes protein 6 - Mus musculus (Mouse)	Smc6	33	127118	7	6.56335	2	2
P10960	Sulfated glycoprotein 1 (SGP-1) (Prosaposin)	Psap	68	61084	3	6.49819	5	5
P07632	Superoxide dismutase [Cu-Zn]	Sod1	460	15902	11	32.4675	4	6
P07632	Superoxide dismutase [Cu-Zn]	Sod1	291	15902	7	38.961	5	7
P47861	Synaptotagmin-5	Syt5	48	43103	8	11.1399	2	2
P11232	Thioredoxin	Txn	103	11666	4	29.5238	2	3
Q9Z0V6	Thioredoxin-dependent peroxide reductase, mitochondrial	Prdx3	45	28277	8	16.3424	2	2
P24329	Thiosulfate sulfurtransferase	Tst	46	33386	3	14.4781	3	3
P49744	Thrombospondin-4	Thbs4	308	108145	12	9.38776	5	5
P49744	Thrombospondin-4	Thbs4	753	108145	25	19.5918	9	14
P01048	T-kininogen 1	Map1	549	47745	17	38.6047	9	14
P08932	T-kininogen 2		450	47673	14	32.093	10	14
P61589	Transforming protein RhoA	Rhoa	176	21768	8	30.0518	4	6
P46462	Transitional endoplasmic reticulum ATPase	Vcp	129	89266	9	10.0496	5	5
P46462	Transitional endoplasmic reticulum ATPase	Vcp	70	89266	7	9.80149	4	5
Q63584	Transmembrane emp24 domain-containing protein 10	Tmed10	36	24895	2	10.5023	2	2
Q6P7C7	Transmembrane glycoprotein NMB	Gpnmb	38	63691	1	3.14685	2	2
O70472	Transmembrane protein 131 - Mus musculus (Mouse)	Tmem131	34	200387	10	4.64735	2	2
P48500	Triosephosphate isomerase	Tpi1	327	26832	9	38.1526	6	9
P48500	Triosephosphate isomerase	Tpi1	173	26832	6	28.1124	3	4
Q9EQV6	Tripeptidyl-peptidase 1	Tpp1	83	61294	2	3.37478	2	2
P04692	Tropomyosin alpha-1 chain	Tpm1	56	32661	10	20.0704	2	2
Q63610	Tropomyosin alpha-3 chain	Tpm3	53	28989	16	12.9032	3	3
Q63610	Tropomyosin alpha-3 chain	Tpm3	56	28989	10	19.7581	2	2
Q6AYZ1	Tubulin alpha-1C chain	Tuba1c	133	49905	6	5.34521	2	3
Q6P9V9	Tubulin alpha-2 chain	Tuba1b	683	50120	16	30.8204	9	12
Q68FR8	Tubulin alpha-3 chain	Tuba3a	236	49928	12	21.3333	4	6
Q5XIF6	Tubulin alpha-4 chain	Tuba4a	259	49892	7	22.3214	96	97
Q6AY56	Tubulin alpha-8 chain	Tuba8	60	50006	7	11.3586	3	4
Q6P9T8	Tubulin beta-2C chain	Tubb2c	480	49769	18	37.9775	9	13
Q6P9T8	Tubulin beta-2C chain	Tubb2c	228	49769	6	18.2022	6	8
Q4QRB4	Tubulin beta-3 chain (Neuron-specific class III beta-tubulin)	Tubb3	366	50386	24	35.5556	7	13
B4F7C2	Tubulin beta-4 chain	Tubb4	198	49554	10	22.5225	7	9
P69897	Tubulin beta-5 chain	Tubb5	467	49639	17	35.3604	9	14
P69897	Tubulin beta-5 chain	Tubb5	223	49639	9	18.018	7	9
Q6J1Y9	Ubiquitin carboxyl-terminal hydrolase 19	Usp19	125	150302	53	5.88235	3	4
Q6J1Y9	Ubiquitin carboxyl-terminal hydrolase 19	Usp19	182	150454	48	6.61765	4	7
Q9EQX9	Ubiquitin-conjugating enzyme E2 N	Ube2n	53	17113	3	19.0789	2	2
Q6A000	Uncharacterized protein KIAA0753 - Mus musculus (Mouse)	Kiaa0753	38	108808	4	3.54536	2	2
P50516	Vacuolar ATP synthase catalytic subunit A - Mus musculus (Mouse)	Atp6v1a	90	68283	6	11.8314	4	4
P62815	Vacuolar ATP synthase subunit B, brain isoform	Atp6v1b2	97	56515	4	9.39335	3	4
Q5H8C4	Vacuolar protein sorting-associated protein 13A - Mus musculus (Mouse)	Vps13a	34	359173	12	2.52685	2	2
Q6PCU2	Vacuolar proton pump subunit E 1	Atp6v1e1	65	26112	11	30.9735	3	5
Q3MIE4	Vesicle amine transport protein 1 homolog (T californica)	Vat1	249	43069	35	15.2709	5	10
Q3MIE4	Vesicle amine transport protein 1 homolog (T californica)	Vat1	260	43069	39	22.9064	6	10
Q9Z269	Vesicle-associated membrane protein-associated protein B	Vapb	44	26929	4	15.2263	2	2
P31000	Vimentin	Vim	259	53733	14	26.0215	9	10
P31000	Vimentin	Vim	493	53697	23	41.2903	15	19
P85972	Vinculin	Vcl	36	116644	9	11.257	3	3
Q9Z2L0	Voltage-dependent anion-selective channel protein 1	Vdac1	75	30737	3	12.0141	2	2
Q6TQE1	Zinc finger CCCH domain-containing protein 18	Zc3h18	37	105474	11	8.76452	2	2
Q8K083	Zinc finger protein 536 - Mus musculus (Mouse)	Znf536	35	141487	18	6.14439	2	2
A0JPN2	Zinc transporter ZIP4	Slc39a4	326	71076	8	1.98171	9	14
O88799	Zonadhesin - Mus musculus (Mouse)	Zan	34	579522	18	3.34821	2	2
Total f								378
a Swiss Protein database accession numbers are shown; for links use the EXPASY server at http://expasy.org/sprot/.
b From the Swiss Protein database
c The score is a composite proprietary index of parameters proteins (Pappin DJ, Hojrup P, Bleasby AJ. (1993) Rapid identification of proteins by peptide-mass fingerprinting. Curr Biol. 1993 Jun 1;3(6):327-32. PMID: 15335725) that indicates the confidence level in the identified.
d Calculated number of unique peptides for the identified proteins.
e Calculated number of total peptides for the identified proteins. Number of independent peptide matches in our mass spectrometric analyses has been presented. It is generally accepted that the threshold of an event is significant if it would be expected to occur at random with a frequency of less than 5%. Score and peptide matches provides an insight into the confidence in the dataset or the ide…
f Total of proteins identified by LC MS/MS and bioinformatics in the detergent-soluble (S) and detergent-insoluble (P) fraction in each preparation. Decoy database searches with identified peptides revealed low false
discovery rates for each sample set as follows: experiment 1 (S) = 0.96%, (P)= 1.37%; experiment 2 (S)= 0.73%, (P)= 1.37%; experiment 3 (S)= 1.48%, (P)= 0.00%.
