# Supplementary material for: Age-Related Changes in the Retinal Pigment Epithelium (RPE)
Source: PLoS One. 2012 Jun 11;7(6):e38673. doi: 10.1371/journal.pone.0038673 (PMC3372495; doi:10.1371/journal.pone.0038673)
Supplement: Table S3 — List of proteins identified on young CB fraction of RPE cells. (XLS) [file pone.0038673.s005.xls]

## Sheet: CB -Young
Supplementary Table 3. List of proteins identified on young CB fraction of RPE cells.
Swiss Protein	Protein Identified	Gene	Best Experimental	Experimental	Matched	Sequence	Calculated	Calculated
accession nºa		Symbolb	Scorec	Mr (kDa)	Protein	Coverage (%)	Unique peptidesd	Total peptidese
B0BNL8	1-acyl-sn-glycerol-3-phosphate acyltransferase gamma	Agpat3	127	43268	9	9.84043	2	2
P26772	10 kDa heat shock protein, mitochondrial	Hspe1	90	10895	6	43.1373	6	7
O08810	116 kDa U5 small nuclear ribonucleoprotein component - Mus musculus (Mouse)	Eftud2	114	109291	9	8.54789	4	5
P35213	14-3-3 protein beta/alpha	Ywhab	103	28069	5	7.72358	2	3
P35213	14-3-3 protein beta/alpha	Ywhab	339	28037	17	13.0081	3	7
P62260	14-3-3 protein epsilon	Ywhae	60	29155	5	17.2549	3	3
P62260	14-3-3 protein epsilon	Ywhae	912	29155	32	41.1765	7	11
P68511	14-3-3 protein eta	Ywhah	61	28194	12	6.50407	2	2
P68511	14-3-3 protein eta	Ywhah	138	28194	12	12.1951	2	4
P61983	14-3-3 protein gamma	Ywhag	294	28285	15	17.8138	3	5
O70456	14-3-3 protein sigma - Mus musculus (Mouse)	Sfn	102	27696	7	10.8871	2	4
P68255	14-3-3 protein theta	Ywhaq	144	27761	6	4.89796	2	4
P68255	14-3-3 protein theta	Ywhaq	157	27761	17	18.3673	4	8
P63102	14-3-3 protein zeta/delta	Ywhaz	321	27754	13	29.7959	5	7
P63102	14-3-3 protein zeta/delta	Ywhaz	513	27754	26	37.1429	8	14
Q5XI78	2-oxoglutarate dehydrogenase E1 component, mitochondrial	Ogdh	187	116221	21	14.956	10	10
Q5XI78	2-oxoglutarate dehydrogenase E1 component, mitochondrial	Ogdh	94	116221	17	11.828	5	6
P11960	2-oxoisovalerate dehydrogenase subunit alpha, mitochondrial	Bckdha	65	50133	1	3.16742	2	2
P11960	2-oxoisovalerate dehydrogenase subunit alpha, mitochondrial	Bckdha	131	50133	9	6.12245	3	4
P35738	2-oxoisovalerate dehydrogenase subunit beta, mitochondrial	Bckdhb	75	42796	8	9.74359	3	4
Q64591	2,4-dienoyl-CoA reductase, mitochondrial	Decr1	253	36110	9	32.8358	5	7
Q64591	2,4-dienoyl-CoA reductase, mitochondrial	Decr1	821	36110	27	38.806	10	18
Q63569	26S protease regulatory subunit 6A	Psmc3	44	49129	5	16.6287	3	3
Q6PCT9	26S proteasome non-ATPase regulatory subunit 6	Psmd6	65	45507	5	12.0823	2	2
O70351	3-hydroxyacyl-CoA dehydrogenase type-2	Hsd17b10	346	27229	12	42.1456	7	11
O70351	3-hydroxyacyl-CoA dehydrogenase type-2	Hsd17b10	347	27229	15	35.249	6	9
Q8JZV9	3-hydroxybutyrate dehydrogenase type 2 - Mus musculus (Mouse)	Bdh2	99	26736	2	4.89796	2	3
P29266	3-hydroxyisobutyrate dehydrogenase, mitochondrial	Hibadh	296	35280	11	31.0448	6	7
Q5XIE6	3-hydroxyisobutyryl-CoA hydrolase, mitochondrial	Hibch	75	42997	8	21.2987	3	3
P21775	3-ketoacyl-CoA thiolase A, peroxisomal	Acaa1a	243	43806	11	26.4151	7	8
P07871	3-ketoacyl-CoA thiolase B, peroxisomal	Acaa1b	77	43793	9	27.5943	2	3
P13437	3-ketoacyl-CoA thiolase, mitochondrial	Acaa2	741	41844	26	43.8287	11	22
P13437	3-ketoacyl-CoA thiolase, mitochondrial	Acaa2	201	41844	8	10.0756	3	4
P97532	3-mercaptopyruvate sulfurtransferase	Mpst	364	32919	12	20.202	5	8
P97532	3-mercaptopyruvate sulfurtransferase	Mpst	88	32919	4	14.1414	3	3
P23965	3,2-trans-enoyl-CoA isomerase, mitochondrial	Dci	717	32234	34	35.6401	5	11
P23965	3,2-trans-enoyl-CoA isomerase, mitochondrial	Dci	167	32234	9	17.9931	5	6
Q9JLJ3	4-trimethylaminobutyraldehyde dehydrogenase	Aldh9a1	151	53618	9	18.4211	4	4
P63326	40S ribosomal protein S10	Rps10	92	18904	2	14.5454	2	2
P62282	40S ribosomal protein S11	Rps11	134	18419	9	36.7089	5	7
P62278	40S ribosomal protein S13	Rps13	49	17182	6	41.7218	3	3
P62278	40S ribosomal protein S13	Rps13	129	17182	6	37.7483	3	4
P13471	40S ribosomal protein S14	Rps14	131	16249	7	49.0066	7	8
P62246	40S ribosomal protein S15a	Rps15a	59	14830	10	56.1539	3	3
P62246	40S ribosomal protein S15a	Rps15a	58	14830	7	29.2308	2	2
P62250	40S ribosomal protein S16	Rps16	126	16435	7	34.9315	2	2
P62250	40S ribosomal protein S16	Rps16	160	16435	4	27.3973	2	4
P04644	40S ribosomal protein S17	Rps17	106	15500	8	37.7778	2	3
P62271	40S ribosomal protein S18	Rps18	101	17708	8	34.8684	5	6
P62271	40S ribosomal protein S18	Rps18	123	17708	8	32.2368	5	6
P17074	40S ribosomal protein S19	Rps19	117	16076	6	28.2759	5	5
P27952	40S ribosomal protein S2	Rps2	111	31212	10	22.5256	3	3
P62268	40S ribosomal protein S23	Rps23	163	15798	8	37.0629	2	4
P62850	40S ribosomal protein S24	Rps24	74	15413	6	28.5714	2	3
P62850	40S ribosomal protein S24	Rps24	161	15413	5	24.0602	2	5
P62853	40S ribosomal protein S25	Rps25	62	13734	6	20.8	2	3
P62853	40S ribosomal protein S25	Rps25	129	13734	8	41.6	4	5
P62859	40S ribosomal protein S28	Rps28	133	7836	6	59.4203	2	4
P62909	40S ribosomal protein S3	Rps3	37	26657	3	16.0494	2	2
P62909	40S ribosomal protein S3	Rps3	243	26657	15	49.3827	9	11
P49242	40S ribosomal protein S3a	Rps3a	168	29926	9	31.4394	5	6
P62703	40S ribosomal protein S4, X isoform	Rps4x	246	29569	8	32.3194	5	7
P24050	40S ribosomal protein S5	Rps5	129	22864	4	20.5882	2	3
P62755	40S ribosomal protein S6	Rps6	89	28663	8	24.498	2	2
P62083	40S ribosomal protein S7	Rps7	64	22113	5	24.2268	2	3
P62243	40S ribosomal protein S8	Rps8	72	24190	2	12.0192	2	2
P62243	40S ribosomal protein S8	Rps8	323	24190	10	26.9231	4	8
P29314	40S ribosomal protein S9	Rps9	85	22578	7	27.835	4	4
P38983	40S ribosomal protein SA	Rpsa	320	32803	7	17.2881	3	4
Q794F9	4F2 cell-surface antigen heavy chain	Slc3a2	1467	58036	43	30.74	10	19
Q794F9	4F2 cell-surface antigen heavy chain	Slc3a2	279	58036	12	26.5655	8	10
Q62036	5-azacytidine-induced protein 1 - Mus musculus (Mouse)	Azi1	48	120270	32	16.7924	3	3
P07147	5,6-dihydroxyindole-2-carboxylic acid oxidase - Mus musculus (Mouse)	Tyrp1	159	60723	8	11.5456	2	3
Q6Q0N3	5'-nucleotidase domain-containing protein 2	Nt5dc2	273	63612	11	22.4231	7	10
P47858	6-phosphofructokinase, muscle type	Pfkm	48	85215	3	5.25641	4	4
P63039	60 kDa heat shock protein, mitochondrial	Hspd1	1109	60917	37	50.7853	17	20
P63039	60 kDa heat shock protein, mitochondrial	Hspd1	368	60917	20	32.1117	8	15
P19945	60S acidic ribosomal protein P0	Rplp0	453	34194	15	47.6341	9	13
P19944	60S acidic ribosomal protein P1	Rplp1	135	11491	5	33.3333	2	7
P02401	60S acidic ribosomal protein P2	Rplp2	138	11685	5	51.3043	5	6
Q6PDV7	60S ribosomal protein L10	Rpl10	119	24588	4	20.5607	3	4
P62914	60S ribosomal protein L11	Rpl11	122	20240	4	19.6629	2	3
P62914	60S ribosomal protein L11	Rpl11	174	20240	4	18.5393	2	4
P23358	60S ribosomal protein L12	Rpl12	229	17835	8	40.6061	3	5
P23358	60S ribosomal protein L12	Rpl12	326	17835	8	36.9697	5	8
P41123	60S ribosomal protein L13	Rpl13	115	24294	4	23.2228	2	3
P35427	60S ribosomal protein L13a	Rpl13a	90	23449	8	29.064	4	5
Q63507	60S ribosomal protein L14	Rpl14	35	23339	7	20.7373	2	2
Q63507	60S ribosomal protein L14	Rpl14	171	23324	9	26.2673	2	2
P61314	60S ribosomal protein L15	Rpl15	138	24131	9	36.7647	4	6
P24049	60S ribosomal protein L17	Rpl17	135	21409	7	32.0652	5	5
P12001	60S ribosomal protein L18	Rpl18	347	21645	13	40.9575	3	5
P62718	60S ribosomal protein L18a	Rpl18a	88	20719	11	42.0455	2	4
P47198	60S ribosomal protein L22	Rpl22	91	14750	4	25	2	2
P62752	60S ribosomal protein L23a	Rpl23a	136	17684	6	33.3333	3	3
P83732	60S ribosomal protein L24	Rpl24	116	17768	9	32.4841	3	3
P12749	60S ribosomal protein L26	Rpl26	50	17267	2	7.58621	2	2
P61354	60S ribosomal protein L27	Rpl27	56	15788	6	12.5	3	5
P18445	60S ribosomal protein L27a	Rpl27a	39	16608	8	48.6486	2	4
P18445	60S ribosomal protein L27a	Rpl27a	91	16608	10	30.4054	2	3
P62890	60S ribosomal protein L30	Rpl30	108	12776	5	35.6522	3	3
P62902	60S ribosomal protein L31	Rpl31	68	14454	5	23.2	2	3
P63174	60S ribosomal protein L38	Rpl38	92	8213	6	50	3	3
P50878	60S ribosomal protein L4	Rpl4	105	47257	9	21.0024	3	4
P09895	60S ribosomal protein L5	Rpl5	221	34437	12	25.5892	4	7
P21533	60S ribosomal protein L6	Rpl6	285	33541	13	14.7651	2	4
P05426	60S ribosomal protein L7	Rpl7	167	30310	12	33.0769	4	4
P62425	60S ribosomal protein L7a	Rpl7a	289	29958	14	24.812	5	9
P17077	60S ribosomal protein L9	Rpl9	198	21880	8	34.375	5	7
P06761	78 kDa glucose-regulated protein	Hspa5	3965	72302	139	47.0948	20	35
P06761	78 kDa glucose-regulated protein	Hspa5	1443	72302	49	36.3914	20	33
Q62924	A-kinase anchor protein 11	Akap11	38	124403	6	3.27724	2	2
Q5XI64	Abhydrolase domain-containing protein 6	Abhd6	312	38287	9	17.8041	5	8
P17764	Acetyl-CoA acetyltransferase, mitochondrial	Acat1	836	44666	19	30.6604	6	17
P17764	Acetyl-CoA acetyltransferase, mitochondrial	Acat1	299	44666	7	14.8585	3	5
Q6P7S1	Acid ceramidase	Asah1	255	44641	18	14.467	3	4
Q6P7S1	Acid ceramidase	Asah1	68	44641	5	12.9442	3	4
P49911	Acidic leucine-rich nuclear phosphoprotein 32 family member A	Anp32a	229	28520	8	28.3401	3	5
Q5XIE0	Acidic leucine-rich nuclear phosphoprotein 32 family member E	Anp32e	235	29400	5	18.9922	4	4
Q9ER34	Aconitate hydratase, mitochondrial	Aco2	2564	85380	95	50.7692	35	67
Q9ER34	Aconitate hydratase, mitochondrial	Aco2	577	85380	26	32.9487	19	24
B2GV73	Actin-related protein 2/3 complex subunit 3	Arpc3	90	20511	4	13.4831	2	4
B2RZ72	Actin-related protein 2/3 complex subunit 4	Arpc4	95	19654	12	17.8571	3	3
Q4V7C7	Actin-related protein 3	Actr3	48	47327	3	5.26316	2	3
Q4V7C7	Actin-related protein 3	Actr3	107	47327	6	20.0957	3	4
P68035	Actin, alpha cardiac muscle 1	Actc1	981	41992	46	9.54907	9	19
P68035	Actin, alpha cardiac muscle 1	Actc1	1464	41992	64	15.6499	8	27
P68136	Actin, alpha skeletal muscle	Acta1	1337	42024	36	9.81432	6	20
P60711	Actin, cytoplasmic 1	Actb	3051	41710	73	56.2667	13	49
P60711	Actin, cytoplasmic 1	Actb	3709	41710	95	56.2667	14	43
P63259	Actin, cytoplasmic 2	Actg1	3704	41766	120	60.8	17	54
B3DMA2	Acyl-CoA dehydrogenase family member 11	Acad11	112	87311	6	7.95892	2	2
Q8JZN5	Acyl-CoA dehydrogenase family member 9, mitochondrial - Mus musculus (Mouse)	Acad9	71	68664	7	7.36	2	2
P11030	Acyl-CoA-binding protein	Dbi	74	10021	4	48.2759	3	4
Q6AYT9	Acyl-coenzyme A synthetase ACSM5, mitochondrial	Acsm5	400	64582	16	30.6228	12	14
Q6AYT9	Acyl-coenzyme A synthetase ACSM5, mitochondrial	Acsm5	531	64582	23	34.083	15	20
O88267	Acyl-coenzyme A thioesterase 1	Acot1	106	45984	5	10.0239	2	3
O55171	Acyl-coenzyme A thioesterase 2, mitochondrial	Acot2	113	49670	6	11.479	3	5
P13676	Acylamino-acid-releasing enzyme	Apeh	70	81331	6	8.60656	2	3
Q7TP48	Adipocyte plasma membrane-associated protein	Apmap	36	42062	4	10.8434	2	2
P84079	ADP-ribosylation factor 1	Arf1	611	20684	22	36.4641	8	18
P84082	ADP-ribosylation factor 2	Arf2	539	20733	18	50.8287	7	16
P61206	ADP-ribosylation factor 3	Arf3	473	20588	16	45.3039	5	8
P61206	ADP-ribosylation factor 3	Arf3	668	20588	22	66.2983	9	19
P61751	ADP-ribosylation factor 4	Arf4	347	20384	14	30	7	13
P61751	ADP-ribosylation factor 4	Arf4	743	20384	22	30	9	17
P62332	ADP-ribosylation factor 6	Arf6	70	20069	3	17.1429	2	2
P62332	ADP-ribosylation factor 6	Arf6	162	20069	6	32	5	6
P61212	ADP-ribosylation factor-like protein 1	Arl1	104	20398	3	13.8122	2	3
Q8VEH3	ADP-ribosylation factor-like protein 8A - Mus musculus (Mouse)	Arl8a	50	21376	4	21.5054	2	3
Q66HA6	ADP-ribosylation factor-like protein 8B	Arl8b	122	21525	3	19.8925	2	3
Q05962	ADP/ATP translocase 1	Slc25a4	1858	32968	109	41.2752	9	14
Q05962	ADP/ATP translocase 1	Slc25a4	2405	32968	123	47.651	14	28
Q09073	ADP/ATP translocase 2	Slc25a5	1031	32880	74	24.1611	6	9
Q09073	ADP/ATP translocase 2	Slc25a5	1239	32880	82	16.1074	10	19
Q3V132	ADP/ATP translocase 4 - Mus musculus (Mouse)	Slc25a31	448	35235	26	12.5	2	4
P51635	Alcohol dehydrogenase [NADP+]	Akr1a1	80	36483	5	12.9231	2	3
P51635	Alcohol dehydrogenase [NADP+]	Akr1a1	316	36483	12	24	6	10
P11884	Aldehyde dehydrogenase, mitochondrial	Aldh2	2240	56453	73	39.1137	10	15
P11884	Aldehyde dehydrogenase, mitochondrial	Aldh2	283	56453	15	19.4605	6	10
Q66HG4	Aldose 1-epimerase	Galm	145	37869	6	18.4211	4	6
P07943	Aldose reductase	Akr1b1	183	35774	6	13.924	3	4
Q9EQR2	Alkyldihydroxyacetonephosphate synthase, peroxisomal	Agps	120	71542	8	18.0124	3	3
P14046	Alpha-1-inhibitor 3	A1i3	874	163670	44	20.1083	16	31
Q63041	Alpha-1-macroglobulin	A1m	88	167019	14	13.4	5	7
Q9DBE8	Alpha-1,3-mannosyltransferase ALG2 - Mus musculus (Mouse)	Alg2	280	47374	10	26.2651	5	8
Q9EPH1	Alpha-1B-glycoprotein	A1bg	122	56443	4	6.62768	2	3
P24090	Alpha-2-HS-glycoprotein	Ahsg	176	37958	4	13.0682	2	3
Q9Z1P2	Alpha-actinin-1	Actn1	840	102896	32	5.60538	9	16
Q9Z1P2	Alpha-actinin-1	Actn1	153	103004	14	4.4843	4	7
Q9JI91	Alpha-actinin-2 - Mus musculus (Mouse)	Actn2	133	103588	9	4.1387	2	2
B2GVB3	Alpha-actinin-3	Actn3	223	102978	15	7.22222	6	8
B2GVB3	Alpha-actinin-3	Actn3	78	102978	18	6.11111	3	3
Q9QXQ0	Alpha-actinin-4	Actn4	1578	104849	53	41.1636	25	39
Q9QXQ0	Alpha-actinin-4	Actn4	555	104849	17	20.5269	12	16
Q64057	Alpha-aminoadipic semialdehyde dehydrogenase	Aldh7a1	529	25142	16	16.141	6	14
A2VCW9	Alpha-aminoadipic semialdehyde synthase, mitochondrial	Aass	69	102842	10	6.2635	2	2
P23928	Alpha-crystallin B chain	Cryab	55	20092	2	16	2	2
P04764	Alpha-enolase	Eno1	1851	47098	54	42.3963	8	13
P04764	Alpha-enolase	Eno1	301	47111	23	22.1198	4	5
P23565	Alpha-internexin	Ina	180	56082	9	15.8416	3	3
P28494	Alpha-mannosidase 2	Man2a1	89	56700	8	6.26087	4	4
Q66H12	Alpha-N-acetylgalactosaminidase	Naga	136	46840	3	16.8675	3	3
Q66H12	Alpha-N-acetylgalactosaminidase	Naga	77	46840	3	9.39759	2	2
P54921	Alpha-soluble NSF attachment protein	Napa	169	33171	8	30.5085	5	6
P54921	Alpha-soluble NSF attachment protein	Napa	89	33168	3	12.2034	3	3
P21396	Amine oxidase [flavin-containing] A	Maoa	135	59470	9	16.3498	4	4
P15684	Aminopeptidase N	Anpep	154	109380	12	12.228	5	6
P15684	Aminopeptidase N	Anpep	35	62330	37	12.228	4	7
Q8R1Q3	Angiopoietin-related protein 7 - Mus musculus (Mouse)	Angptl7	106	38989	6	11.5727	2	2
Q99NH0	Ankyrin repeat domain-containing protein 17 - Mus musculus (Mouse)	Ankrd17	33	274043	8	2.72762	2	3
Q02357	Ankyrin-1 - Mus musculus (Mouse)	Ank1	263	204101	25	4.56498	5	5
Q02357	Ankyrin-1 - Mus musculus (Mouse)	Ank1	201	204101	14	6.6058	6	7
Q07936	Annexin A2	Anxa2	1384	38654	46	37.4631	12	23
Q07936	Annexin A2	Anxa2	760	38654	21	34.8083	9	20
P14668	Annexin A5	Anxa5	262	35722	5	19.4357	3	4
P48037	Annexin A6	Anxa6	621	75706	34	35.6612	10	14
P32261	Antithrombin-III - Mus musculus (Mouse)	Serpinc1	62	51971	5	13.7634	2	2
P52303	AP-1 complex subunit beta-1	Ap1b1	47	104522	6	7.16544	4	4
P52303	AP-1 complex subunit beta-1	Ap1b1	215	104522	12	10.0742	4	5
P18484	AP-2 complex subunit alpha-2	Ap2a2	47	104035	9	8.742	2	2
P62944	AP-2 complex subunit beta-1	Ap2b1	216	104516	10	11.953	3	4
Q9Z1T1	AP-3 complex subunit beta-1 - Mus musculus (Mouse)	Ap3b1	45	122794	16	9.41176	2	2
B0BNM1	Apolipoprotein A-I-binding protein	Apoa1bp	180	30953	5	9.57447	2	4
Q5U1W6	Apolipoprotein O-like	Apool	112	28238	3	9.0566	2	2
Q9JM53	Apoptosis-inducing factor 1, mitochondrial	Aifm1	290	66681	16	25.6536	6	9
Q9JM53	Apoptosis-inducing factor 1, mitochondrial	Aifm1	231	66681	12	15.3595	6	8
P13221	Aspartate aminotransferase, cytoplasmic	Got1	316	46400	12	28.3293	6	8
P00507	Aspartate aminotransferase, mitochondrial	Got2	3062	47284	103	46.2791	15	29
P00507	Aspartate aminotransferase, mitochondrial	Got2	628	47284	21	36.7442	12	20
Q8BSY0	Aspartyl/asparaginyl beta-hydroxylase - Mus musculus (Mouse)	Asph	96	82991	9	9.9865	4	6
P15999	ATP synthase subunit alpha, mitochondrial	Atp5a1	6174	59717	157	53.3454	16	30
P15999	ATP synthase subunit alpha, mitochondrial	Atp5a1	1216	59717	33	44.4846	12	20
P19511	ATP synthase subunit b, mitochondrial	Atp5f1	469	28850	16	24.2188	7	12
P19511	ATP synthase subunit b, mitochondrial	Atp5f1	94	28850	7	21.4844	4	5
P10719	ATP synthase subunit beta, mitochondrial	Atp5b	6950	56318	239	62.3819	20	42
P10719	ATP synthase subunit beta, mitochondrial	Atp5b	1412	56318	59	51.9849	16	30
P31399	ATP synthase subunit d, mitochondrial	Atp5h	323	18752	12	49.0683	7	12
P31399	ATP synthase subunit d, mitochondrial	Atp5h	64	18752	5	19.2547	2	4
P35434	ATP synthase subunit delta, mitochondrial	Atp5d	104	17589	4	13.6905	2	4
P29419	ATP synthase subunit e, mitochondrial	Atp5i	305	8249	10	32.3944	3	7
P29419	ATP synthase subunit e, mitochondrial	Atp5i	195	8249	6	39.4366	3	6
P35435	ATP synthase subunit gamma, mitochondrial	Atp5c1	604	30172	15	27.1812	7	14
P35435	ATP synthase subunit gamma, mitochondrial	Atp5c1	136	32865	11	24.8322	2	3
Q06647	ATP synthase subunit O, mitochondrial	Atp5o	1021	23383	29	59.1549	10	27
Q06647	ATP synthase subunit O, mitochondrial	Atp5o	443	23383	11	47.8873	8	11
P16970	ATP-binding cassette sub-family D member 3	Abcd3	675	75267	24	23.0653	9	16
P16638	ATP-citrate synthase	Acly	56	120559	12	8.90909	2	2
O70133	ATP-dependent RNA helicase A - Mus musculus (Mouse)	Dhx9	390	149381	19	10.1449	7	8
Q62167	ATP-dependent RNA helicase DDX3X - Mus musculus (Mouse)	Ddx3x	354	73056	23	18.8822	4	7
Q5M7T6	ATPase, H+ transporting, lysosomal 38kDa, V0 subunit d1	Atp6v0d1	77	40275	2	11.1111	2	2
Q5M7T6	ATPase, H+ transporting, lysosomal 38kDa, V0 subunit d1	Atp6v0d1	531	40275	13	37.6068	8	12
P23562	Band 3 anion transport protein	Slc4a1	195	103107	7	9.16936	6	7
P23562	Band 3 anion transport protein	Slc4a1	566	103107	16	13.0529	4	6
Q9WTP0	Band 4.1-like protein 1	Epb41l1	48	98254	4	2.95791	2	2
Q99MH9	Bardet-Biedl syndrome 2 protein homolog	Bbs2	34	79867	13	11.0957	2	2
P26453	Basigin	Bsg	1681	42409	64	24.4845	7	19
P26453	Basigin	Bsg	411	42409	15	18.5567	5	12
Q61235	Beta-2-syntrophin - Mus musculus (Mouse)	Sntb2	173	56346	10	16.5385	3	5
A4IFE3	Beta-centractin	Actr1b	65	42255	10	14.3617	2	2
Q641X3	Beta-hexosaminidase subunit alpha	Hexa	53	60560	5	8.14394	2	2
Q641X3	Beta-hexosaminidase subunit alpha	Hexa	155	60499	9	18.75	6	7
Q6AXR4	Beta-hexosaminidase subunit beta	Hexb	36	61488	8	4.65549	2	3
Q6AXR4	Beta-hexosaminidase subunit beta	Hexb	116	61488	8	8.37989	4	6
O35567	Bifunctional purine biosynthesis protein PURH	Atic	79	64168	6	9.29054	2	2
Q7TP58	Bisphosphoglycerate mutase	Bpgm	132	45363	14	19.6911	2	3
Q05175	Brain acid soluble protein 1	Basp1	44	21777	8	35.4546	2	2
P54690	Branched-chain-amino-acid aminotransferase, cytosolic	Bcat1	104	46016	8	23.8443	3	3
O35923	Breast cancer type 2 susceptibility protein homolog	Brca2	39	371984	52	6.13222	3	15
Q5U3Z5	BRI3-binding protein	Bri3bp	99	28245	4	14.2292	3	3
Q921C3	Bromodomain and WD repeat-containing protein 1 - Mus musculus (Mouse)	Brwd1	35	258864	17	5.85938	3	3
P27653	C-1-tetrahydrofolate synthase, cytoplasmic	Mthfd1	288	100932	15	9.41176	9	11
P10287	Cadherin-3 - Mus musculus (Mouse)	Cdh3	76	90698	1	5.83942	2	2
Q8BH59	Calcium-binding mitochondrial carrier protein Aralar1 - Mus musculus (Mouse)	Slc25a12	584	74523	22	27.7696	13	20
Q8BH59	Calcium-binding mitochondrial carrier protein Aralar1 - Mus musculus (Mouse)	Slc25a12	704	74523	22	33.0872	15	21
Q9QXX4	Calcium-binding mitochondrial carrier protein Aralar2 - Mus musculus (Mouse)	Slc25a13	128	74420	23	5.17751	4	5
P62161	Calmodulin	Calm1	318	16827	9	30.8725	3	6
P62161	Calmodulin	Calm1	256	16827	10	29.5302	2	6
Q80VC9	Calmodulin-regulated spectrin-associated protein 3 - Mus musculus (Mouse)	Kiaa1543	43	135091	42	2.71565	2	2
P35565	Calnexin	Canx	1694	67213	46	23.6887	7	11
P35565	Calnexin	Canx	1413	67213	38	22.335	12	24
Q5BK10	Calpain-13	Capn13	34	76889	6	3.44311	2	2
P18418	Calreticulin	Calr	346	47965	13	24.2788	5	10
P18418	Calreticulin	Calr	167	47965	9	19.2308	4	6
B0BNN3	Carbonic anhydrase 1	Ca1	1339	28303	35	19.5402	3	9
B0BNN3	Carbonic anhydrase 1	Ca1	144	28303	3	10.728	2	3
Q9WVT6	Carbonic anhydrase 14 - Mus musculus (Mouse)	Ca14	154	37482	8	15.727	2	4
P27139	Carbonic anhydrase 2	Ca2	894	29096	27	58.8461	10	17
P27139	Carbonic anhydrase 2	Ca2	122	29096	3	19.6154	2	3
Q7TS56	Carbonyl reductase 4	Cbr4	147	25399	6	28.3898	2	2
P18886	Carnitine O-palmitoyltransferase 2, mitochondrial	Cpt2	226	74063	23	24.0122	11	12
P18886	Carnitine O-palmitoyltransferase 2, mitochondrial	Cpt2	460	74063	17	23.7082	11	13
P32198	Carnitine O-palmitoyltransferase I, liver isoform	Cpt1a	204	88069	16	12.6779	4	5
P19139	Casein kinase II subunit alpha	Csnk2a1	113	45045	12	11.2532	2	2
P04762	Catalase	Cat	685	59719	25	44.9715	16	22
P04762	Catalase	Cat	94	59719	8	10.4364	2	3
Q5U302	Catenin alpha-1	Ctnna1	153	100236	15	14.5695	4	4
Q9WU82	Catenin beta-1	Ctnnb1	201	85400	21	17.9257	6	7
P30999	Catenin delta-1 - Mus musculus (Mouse)	Ctnnd1	51	104860	6	8.95522	2	2
P00787	Cathepsin B	Ctsb	485	37446	12	17.6991	2	3
P24268	Cathepsin D	Ctsd	3749	44652	170	45.2088	11	23
P24268	Cathepsin D	Ctsd	747	44652	39	27.027	7	15
Q5M7A7	CB1 cannabinoid receptor-interacting protein 1	Cnrip1	43	18647	5	30.4878	2	2
P27274	CD59 glycoprotein	Cd59	70	13781	2	13.4921	2	2
Q9JLH5	CDK5 regulatory subunit-associated protein 2	Cdk5rap2	42	205817	27	7.29967	2	2
Q6AY41	Cell cycle control protein 50A	Tmem30a	37	37149	3	3.96341	2	2
Q8CFN2	Cell division control protein 42 homolog	Cdc42	270	21245	10	33.5078	5	8
Q8CFN2	Cell division control protein 42 homolog	Cdc42	64	21245	4	24.0838	2	2
P13635	Ceruloplasmin	Cp	126	120764	11	4.53258	4	4
Q811Q2	Chloride intracellular channel 6	Clic6	1804	64648	73	45.5882	11	18
Q811Q2	Chloride intracellular channel 6	Clic6	1482	64648	67	29.4118	12	19
O70210	Chondroadherin	Chad	141	40378	5	17.0391	4	4
Q9ERQ6	Chondroitin sulfate proteoglycan 5 (Neuroglycan C)	Cspg5	54	60920	3	12.6095	2	2
Q5I0K3	Citrate lyase subunit beta-like protein, mitochondrial	Clybl	231	37298	12	29.5858	4	6
Q8VHF5	Citrate synthase, mitochondrial	Cs	404	51833	14	33.0472	7	10
Q8VHF5	Citrate synthase, mitochondrial	Cs	123	51833	9	15.6652	4	4
P49025	Citron Rho-interacting kinase - Mus musculus (Mouse)	Cit	33	235242	20	5.69343	3	3
P11442	Clathrin heavy chain 1	Cltc	1183	191435	68	11.2836	8	11
P11442	Clathrin heavy chain 1	Cltc	4181	191477	152	35.2836	37	53
P56745	Claudin-1	Cldn1	139	22828	5	18.9574	2	3
B5DFK1	Coatomer subunit alpha	Copa	642	138358	32	18.8726	16	20
P23514	Coatomer subunit beta	Copb1	242	106943	15	26.7576	9	10
Q66H80	Coatomer subunit delta	Arcn1	64	57181	9	5.08806	2	2
Q4AEF8	Coatomer subunit gamma	Copg	95	97551	15	10.4119	3	3
Q9QXK3	Coatomer subunit gamma-2 - Mus musculus (Mouse)	Copg2	112	97617	11	11.3663	2	2
P61924	Coatomer subunit zeta-1 - Mus musculus (Mouse)	Copz1	210	20185	6	31.6384	4	6
P45592	Cofilin-1	Cfl1	219	18521	7	61.4458	4	6
P45592	Cofilin-1	Cfl1	99	18521	11	26.506	3	7
P45591	Cofilin-2 - Mus musculus (Mouse)	Cfl2	123	18698	7	33.7349	4	5
P45591	Cofilin-2 - Mus musculus (Mouse)	Cfl2	83	18698	6	36.747	5	9
Q5U2X6	Coiled-coil domain-containing protein 47	Ccdc47	134	55697	12	14.4927	2	4
Q60847	Collagen alpha-1(XII) chain - Mus musculus (Mouse)	Col12a1	244	340004	33	9.64744	13	15
Q80X19	Collagen alpha-1(XIV) chain - Mus musculus (Mouse)	Col14a1	217	192892	13	8.90373	7	9
Q9ESG3	Collectrin (Transmembrane protein 27)	Tmem27	395	25035	12	18.4685	3	7
Q9ESG3	Collectrin (Transmembrane protein 27)	Tmem27	124	25035	4	13.0631	2	3
O35796	Complement component 1 Q subcomponent-binding protein, mitochondrial	C1qbp	54	30978	5	22.2222	2	2
P97834	COP9 signalosome complex subunit 1	Gps1	33	53408	21	12.9512	2	2
Q02874	Core histone macro-H2A.1	H2afy	861	39479	40	45.283	8	14
P07335	Creatine kinase B-type	Ckb	995	42698	29	40.1575	11	17
P07335	Creatine kinase B-type	Ckb	3817	42698	108	64.5669	16	41
P97536	Cullin-associated NEDD8-dissociated protein 1	Cand1	308	136245	24	13.9024	12	15
P97874	Cyclin G-associated kinase	Gak	35	143613	11	7.66283	2	2
Q9R1Q2	Cyclin-L1	Ccnl1	35	59791	5	11.8421	2	2
P14841	Cystatin-C	Cst3	413	15427	10	44.2857	4	5
P14841	Cystatin-C	Cst3	166	15427	6	37.1429	3	4
Q68FY0	Cytochrome b-c1 complex subunit 1, mitochondrial	Uqcrc1	223	52815	10	19.7917	9	10
Q68FY0	Cytochrome b-c1 complex subunit 1, mitochondrial	Uqcrc1	154	52815	8	22.5	6	8
P32551	Cytochrome b-c1 complex subunit 2, mitochondrial	Uqcrc2	525	48366	12	23.6726	11	17
P32551	Cytochrome b-c1 complex subunit 2, mitochondrial	Uqcrc2	472	48366	14	35.3982	11	14
P20788	Cytochrome b-c1 complex subunit Rieske, mitochondrial	Uqcrfs1	114	29427	7	28.4672	2	5
P00173	Cytochrome b5	Cyb5a	97	15346	3	32.0896	3	3
P04166	Cytochrome b5 type B	Cyb5b	88	16255	1	32.1918	2	2
P04166	Cytochrome b5 type B	Cyb5b	99	16255	2	32.1918	2	2
P00406	Cytochrome c oxidase subunit 2	Mtco2	485	25925	13	24.6696	4	13
P00406	Cytochrome c oxidase subunit 2	Mtco2	518	25925	14	40.5286	5	14
P10888	Cytochrome c oxidase subunit 4 isoform 1, mitochondrial	Cox4i1	203	19502	11	34.3195	6	10
P10888	Cytochrome c oxidase subunit 4 isoform 1, mitochondrial	Cox4i1	246	19502	9	36.6864	4	8
P11240	Cytochrome c oxidase subunit 5A, mitochondrial	Cox5a	236	16119	7	31.5068	2	5
P12075	Cytochrome c oxidase subunit 5B, mitochondrial	Cox5b	41	13915	4	35.1562	2	3
P80430	Cytochrome c oxidase subunit VIb isoform 1	Cox6b1	93	10065	5	51.1628	3	4
P80430	Cytochrome c oxidase subunit VIb isoform 1	Cox6b1	137	10065	4	40.6977	3	4
P62898	Cytochrome c, somatic	Cycs	72	11598	11	40.9524	2	2
P62898	Cytochrome c, somatic	Cycs	123	11598	6	61.9048	4	5
Q9D0M3	Cytochrome c1, heme protein, mitochondrial - Mus musculus (Mouse)	Cyc1	241	35305	6	23.6923	5	7
Q9D0M3	Cytochrome c1, heme protein, mitochondrial - Mus musculus (Mouse)	Cyc1	218	35305	14	21.8462	3	5
Q09128	Cytochrome P450 24A1, mitochondrial	Cyp24a1	35	59410	15	13.2296	2	2
Q63270	Cytoplasmic aconitate hydratase	Aco1	344	98065	16	8.99887	7	9
P38650	Cytoplasmic dynein 1 heavy chain 1	Dync1h1	225	531916	52	5.77089	14	14
Q7TMB8	Cytoplasmic FMR1-interacting protein 1 - Mus musculus (Mouse)	Cyfip1	34	145148	4	3.51157	2	2
Q68FS4	Cytosol aminopeptidase	Lap3	39	56106	14	24.0848	3	3
Q64559	Cytosolic acyl coenzyme A thioester hydrolase	Acot7	90	42708	24	19.1601	3	4
Q64559	Cytosolic acyl coenzyme A thioester hydrolase	Acot7	168	42708	12	18.8976	4	6
O08651	D-3-phosphoglycerate dehydrogenase	Phgdh	54	56457	3	6.75422	2	2
O08651	D-3-phosphoglycerate dehydrogenase	Phgdh	79	56457	3	9.56848	4	4
Q01129	Decorin	Dcn	216	39780	10	20.6215	3	3
P0C2X9	Delta-1-pyrroline-5-carboxylate dehydrogenase, mitochondrial	Aldh4a1	215	61830	10	23.0906	7	7
P0C2X9	Delta-1-pyrroline-5-carboxylate dehydrogenase, mitochondrial	Aldh4a1	251	61830	6	14.032	5	6
Q62651	Delta(3,5)-Delta(2,4)-dienoyl-CoA isomerase, mitochondrial	Ech1	207	36148	8	18.3486	4	7
Q62651	Delta(3,5)-Delta(2,4)-dienoyl-CoA isomerase, mitochondrial	Ech1	105	36148	3	6.72783	2	2
Q7M0E3	Destrin	Dstn	66	18522	5	32.7273	2	2
Q7SIG6	Development and differentiation-enhancing factor 2 - Mus musculus (Mouse)	Asap2	34	106738	5	4.48852	2	2
Q6P8J2	Diamine acetyltransferase 2 - Mus musculus (Mouse)	Sat2	171	19293	2	10	4	5
Q6P6R2	Dihydrolipoyl dehydrogenase, mitochondrial	Dld	310	54004	17	23.1827	6	10
Q6P6R2	Dihydrolipoyl dehydrogenase, mitochondrial	Dld	265	54004	12	28.4872	7	9
P08461	Dihydrolipoyllysine-residue acetyltransferase component of pyruvate dehydrogenase complex, mitochon	Dlat	291	67123	17	22.3101	8	13
P08461	Dihydrolipoyllysine-residue acetyltransferase component of pyruvate dehydrogenase complex, mitochon	Dlat	516	67123	18	24.3671	9	14
Q01205	Dihydrolipoyllysine-residue succinyltransferase component of 2-oxoglutarate dehydrogenase complex	Dlst	80	48963	10	9.2511	2	3
P47942	Dihydropyrimidinase-related protein 2	Dpysl2	102	62239	11	12.0629	2	2
P80067	Dipeptidyl-peptidase 1	Ctsc	246	52202	8	20.7792	3	3
P80067	Dipeptidyl-peptidase 1	Ctsc	78	52202	4	8.65801	2	3
Q9EPB1	Dipeptidyl-peptidase 2	Dpp7	49	55079	8	10	2	2
Q1LZ51	DNA (cytosine-5)-methyltransferase 3B	Dnmt3b	34	97166	17	8.73108	2	3
P08775	DNA-directed RNA polymerase II subunit RPB1 - Mus musculus (Mouse)	Polr2a	51	217039	14	5.02538	2	2
Q6TUG0	DnaJ homolog subfamily B member 11	Dnajb11	143	40470	7	14.5251	2	2
Q6TUG0	DnaJ homolog subfamily B member 11	Dnajb11	207	40470	7	20.1117	3	4
Q9R0T3	DnaJ homolog subfamily C member 3	Dnajc3	39	57525	4	6.54762	2	2
Q641Y0	Dolichyl-diphosphooligosaccharide--protein glycosyltransferase 48 kDa subunit	Ddost	368	48983	13	26.0771	8	12
P07153	Dolichyl-diphosphooligosaccharide--protein glycosyltransferase subunit 1	Rpn1	630	68262	22	37.8512	14	20
P25235	Dolichyl-diphosphooligosaccharide--protein glycosyltransferase subunit 2	Rpn2	421	69035	14	20.4437	5	8
P61805	Dolichyl-diphosphooligosaccharide--protein glycosyltransferase subunit DAD1	Dad1	127	12489	3	19.469	2	3
P28023	Dynactin subunit 1	Dctn1	33	141930	7	7.02576	3	3
P39052	Dynamin-2	Dnm2	40	98169	8	12.1839	2	2
Q2TA68	Dynamin-like 120 kDa protein, mitochondrial	Opa1	87	111238	11	15.7292	7	7
Q78P75	Dynein light chain 2, cytoplasmic	Dynll2	127	10343	4	25.8427	3	4
Q9ERU9	E3 SUMO-protein ligase RanBP2 - Mus musculus (Mouse)	Ranbp2	40	340877	20	4.61841	2	2
Q9ERU9	E3 SUMO-protein ligase RanBP2 - Mus musculus (Mouse)	Ranbp2	51	340877	22	4.06158	2	3
Q8CFI0	E3 ubiquitin-protein ligase NEDD4-like protein - Mus musculus (Mouse)	Nedd4l	54	115347	10	6.57371	2	2
Q69ZW3	EH domain-binding protein 1 - Mus musculus (Mouse)	Ehbp1	36	139046	11	11.2916	2	2
P13803	Electron transfer flavoprotein subunit alpha, mitochondrial	Etfa	1336	34929	50	49.8499	9	14
P13803	Electron transfer flavoprotein subunit alpha, mitochondrial	Etfa	514	34929	22	31.8318	6	13
Q68FU3	Electron transfer flavoprotein subunit beta	Etfb	590	27670	21	40.3922	10	15
Q68FU3	Electron transfer flavoprotein subunit beta	Etfb	174	27670	9	21.1765	5	7
Q6UPE1	Electron transfer flavoprotein-ubiquinone oxidoreductase, mitochondrial	Etfdh	308	68155	11	15.5844	5	10
Q6UPE1	Electron transfer flavoprotein-ubiquinone oxidoreductase, mitochondrial	Etfdh	106	68155	8	16.5584	4	4
D3ZNV6	ELMO domain-containing protein 2	Elmod2	58	34724	4	10.9215	3	3
P62630	Elongation factor 1-alpha 1	Eef1a1	114	50082	10	19.697	4	4
P62630	Elongation factor 1-alpha 1	Eef1a1	1449	50082	64	33.1169	7	18
P62632	Elongation factor 1-alpha 2	Eef1a2	826	50422	44	9.50324	5	11
O70251	Elongation factor 1-beta - Mus musculus (Mouse)	Eef1b	83	24678	5	21.7778	2	2
Q68FR9	Elongation factor 1-delta	Eef1d	79	31274	9	23.8434	2	3
Q68FR6	Elongation factor 1-gamma	Eef1g	63	50029	9	15.103	2	2
P05197	Elongation factor 2	Eef2	145	95263	10	12.0047	2	2
P05197	Elongation factor 2	Eef2	403	95223	20	14.1026	9	10
P85834	Elongation factor Tu, mitochondrial	Tufm	243	49491	18	27.2124	3	5
Q9JJ22	Endoplasmic reticulum aminopeptidase 1	Erap1	43	106351	6	5.91398	2	2
P52555	Endoplasmic reticulum protein ERp29	Erp29	240	28557	9	14.2308	5	8
Q66HD0	Endoplasmin	Hsp90b1	1855	92771	72	26.4339	15	23
Q66HD0	Endoplasmin	Hsp90b1	1273	92418	56	40.5237	28	43
D3ZIL6	Enoyl-CoA hydratase domain-containing protein 2, mitochondrial	Echdc2	62	31832	4	17.2297	2	2
P14604	Enoyl-CoA hydratase, mitochondrial	Echs1	1052	31496	22	31.0345	6	8
P14604	Enoyl-CoA hydratase, mitochondrial	Echs1	228	31496	5	19.3103	3	4
P07687	Epoxide hydrolase 1	Ephx1	296	52548	10	25.2747	3	3
P80299	Epoxide hydrolase 2	Ephx2	169	62300	7	15.343	3	3
B1WBY7	Erlin-1	Erlin1	134	39266	6	6.35838	2	3
B5DEH2	Erlin-2	Erlin2	312	37710	13	28.5294	7	11
P56571	ES1 protein homolog, mitochondrial		216	28155	8	18.0451	2	3
P56571	ES1 protein homolog, mitochondrial		147	28155	6	13.5338	2	2
Q6P7R8	Estradiol 17-beta-dehydrogenase 12	Hsd17b12	87	34819	9	14.094	2	2
Q6MGB5	Estradiol 17-beta-dehydrogenase 8	Hsd17b8	161	26774	9	27.4131	5	8
Q6P3V8	Eukaryotic initiation factor 4A-I	Eif4a1	181	46125	8	18.7192	5	6
Q5RKI1	Eukaryotic initiation factor 4A-II	Eif4a2	87	46373	4	13.7592	2	2
Q8R050	Eukaryotic peptide chain release factor GTP-binding subunit ERF3A - Mus musculus (Mouse)	Gspt1	35	55675	6	11.6233	2	2
Q8R050	Eukaryotic peptide chain release factor GTP-binding subunit ERF3A - Mus musculus (Mouse)	Gspt1	52	55675	13	11.8236	2	2
P68101	Eukaryotic translation initiation factor 2 subunit 1	Eif2s1	88	36085	4	18.7302	2	2
Q3T1J1	Eukaryotic translation initiation factor 5A-1	Eif5a	175	16821	4	26.6234	2	4
Q9ERK4	Exportin-2 - Mus musculus (Mouse)	Cse1l	83	110384	9	7.41504	3	3
P31977	Ezrin (p81) (Cytovillin) (Villin-2)	Ezr	1185	69348	69	35.8362	15	23
P31977	Ezrin (p81) (Cytovillin) (Villin-2)	Ezr	1216	69348	67	34.1297	10	17
Q9JJ19	Ezrin-radixin-moesin-binding phosphoprotein 50	Slc9a3r1	48	38807	5	13.4832	2	2
Q3T1K5	F-actin-capping protein subunit alpha-2	Capza2	143	32947	4	10.4895	2	3
Q5XI32	F-actin-capping protein subunit beta	Capzb	77	30609	3	8.08824	2	2
Q8K2I9	F-box only protein 18 - Mus musculus (Mouse)	Fbxo18	35	118223	13	5.9501	2	2
Q5U2X1	F-box only protein 9	Fbxo9	36	50656	14	15.103	2	2
Q8K368	Fanconi anemia group I protein homolog - Mus musculus (Mouse)	Fanci	46	149231	15	7.36842	2	4
P12785	Fatty acid synthase	Fasn	185	272478	19	7.02595	7	7
P30839	Fatty aldehyde dehydrogenase	Aldh3a2	303	54047	8	12.3967	4	7
P97612	Fatty-acid amide hydrolase 1	Faah	131	63316	4	8.46287	3	4
P97612	Fatty-acid amide hydrolase 1	Faah	124	63316	3	5.87219	2	3
Q8BTM8	Filamin-A - Mus musculus (Mouse)	Flna	168	281018	19	4.19343	5	5
Q8BTM8	Filamin-A - Mus musculus (Mouse)	Flna	95	281018	17	7.44239	3	3
Q80X90	Filamin-B - Mus musculus (Mouse)	Flnb	40	277579	13	6.53344	2	2
Q80X90	Filamin-B - Mus musculus (Mouse)	Flnb	136	277579	15	4.57341	3	5
Q8VHX6	Filamin-C - Mus musculus (Mouse)	Flnc	40	290937	15	9.02421	3	3
B5DF65	Flavin reductase; Biliverdin reductase B	Blvrb	72	22183	3	16.5049	2	4
Q9Z1E1	Flotillin-1	Flot1	126	47470	6	14.7196	2	3
Q9WUH4	Four and a half LIM domains protein 1	Fhl1	51	31867	3	13.2143	2	2
Q5XI81	Fragile X mental retardation syndrome-related protein 1	Fxr1	43	63947	14	12.7031	3	5
P05065	Fructose-bisphosphate aldolase A	Aldoa	475	39327	17	33.5165	7	16
P05065	Fructose-bisphosphate aldolase A	Aldoa	155	39327	4	14.5604	3	4
P09117	Fructose-bisphosphate aldolase C	Aldoc	160	39259	5	14.0496	2	3
P14408	Fumarate hydratase, mitochondrial	Fh	384	54429	15	31.7554	7	12
Q6AYQ8	Fumarylacetoacetate hydrolase domain-containing protein 1	Fahd1	85	24465	4	21.267	2	3
P07323	Gamma-enolase	Eno2	307	47267	7	6.45161	4	5
Q68FP1	Gelsolin	Gsn	476	86014	13	17.0513	6	9
Q68FP1	Gelsolin	Gsn	504	86014	13	18.2051	9	12
P47819	Glial fibrillary acidic protein	Gfap	938	49927	33	32.3256	7	10
Q6P6V0	Glucose-6-phosphate isomerase	Gpi	96	62727	6	8.06452	2	3
O08795	Glucosidase 2 subunit beta - Mus musculus (Mouse)	Prkcsh	521	58756	19	22.6487	7	13
O08795	Glucosidase 2 subunit beta - Mus musculus (Mouse)	Prkcsh	96	58756	6	9.59693	3	4
P18088	Glutamate decarboxylase 1	Gad1	42	66605	9	16.1889	3	3
P10860	Glutamate dehydrogenase 1, mitochondrial	Glud1	293	61377	10	9.67742	7	9
P10860	Glutamate dehydrogenase 1, mitochondrial	Glud1	620	61377	20	33.871	13	19
P04041	Glutathione peroxidase 1	Gpx1	258	22292	14	57.2139	8	12
P04903	Glutathione S-transferase alpha-2	Gsta2	69	25543	3	14.8649	2	2
P04904	Glutathione S-transferase alpha-3	Gsta3	132	25303	4	23.0769	3	4
P04904	Glutathione S-transferase alpha-3	Gsta3	57	25303	5	15.8371	2	2
P14942	Glutathione S-transferase alpha-4	Gsta4	148	25493	7	26.1261	5	6
P14942	Glutathione S-transferase alpha-4	Gsta4	84	25493	5	24.3243	3	3
P24473	Glutathione S-transferase kappa 1	Gstk1	153	25476	7	27.8761	3	3
P24473	Glutathione S-transferase kappa 1	Gstk1	76	25476	6	32.7434	4	4
P04905	Glutathione S-transferase Mu 1	Gstm1	71	25914	5	19.7248	2	2
P04905	Glutathione S-transferase Mu 1	Gstm1	53	25897	1	7.33945	2	2
P08010	Glutathione S-transferase Mu 2	Gstm2	352	25686	15	42.6606	7	12
P08010	Glutathione S-transferase Mu 2	Gstm2	116	25686	3	17.4312	4	4
B0BN47	Glutathione S-transferase Mu 6	Gstm6	138	25589	15	15.1376	3	6
B0BN47	Glutathione S-transferase Mu 6	Gstm6	71	25589	6	17.4312	2	2
P04906	Glutathione S-transferase P	Gstp1	466	23424	11	43.3333	6	11
P04906	Glutathione S-transferase P	Gstp1	155	23424	4	17.6191	2	3
P08009	Glutathione S-transferase Yb-3	Gstm3	290	25664	10	14.6789	6	10
P04797	Glyceraldehyde-3-phosphate dehydrogenase	Gapdh	2189	35805	73	53.4535	10	23
P04797	Glyceraldehyde-3-phosphate dehydrogenase	Gapdh	1385	35805	40	63.964	11	25
Q9ESV6	Glyceraldehyde-3-phosphate dehydrogenase, testis-specific	Gapdhs	816	47626	28	18.6364	3	5
Q9ESV6	Glyceraldehyde-3-phosphate dehydrogenase, testis-specific	Gapdhs	274	47626	23	10.2273	4	6
P97564	Glycerol-3-phosphate acyltransferase, mitochondrial	Gpam	166	93655	9	13.4058	7	7
P35571	Glycerol-3-phosphate dehydrogenase, mitochondrial	Gpd2	329	80921	20	14.4429	6	10
P35571	Glycerol-3-phosphate dehydrogenase, mitochondrial	Gpd2	164	80921	16	12.6547	3	6
Q9JL55	Glycerophosphodiester phosphodiesterase 1	Gde1	35	37610	2	5.74018	2	2
P09812	Glycogen phosphorylase, muscle form	Pygm	59	97212	8	5.34442	2	4
Q5I0D1	Glyoxalase domain-containing protein 4	Glod4	256	33246	12	29.1946	4	5
Q62638	Golgi apparatus protein 1	Glg1	131	133557	29	12.4255	5	6
Q62638	Golgi apparatus protein 1	Glg1	34	133646	14	11.4043	2	2
Q5XI31	GPI transamidase component PIG-S	Pigs	60	61685	2	8.46847	2	2
Q8VC88	Grancalcin - Mus musculus (Mouse)	Gca	146	24647	4	10.4545	2	4
P62828	GTP-binding nuclear protein Ran	Ran	108	24408	5	19.9074	3	4
P62828	GTP-binding nuclear protein Ran	Ran	63	24408	6	35.6482	3	3
Q8K586	GTP-binding nuclear protein Ran, testis-specific isoform	Rasl2-9	63	24436	5	4.16667	3	3
Q6AY18	GTP-binding protein SAR1a	Sar1a	130	22357	4	17.1717	2	3
P29411	GTP:AMP phosphotransferase mitochondrial	Ak3	392	25422	12	37.0044	8	12
P29411	GTP:AMP phosphotransferase mitochondrial	Ak3	217	25422	6	22.0264	3	5
Q63210	Guanine nucleotide-binding protein alpha-12 subunit	Gna12	84	44067	9	13.9842	4	4
Q6Q7Y5	Guanine nucleotide-binding protein alpha-13 subunit	Gna13	57	44027	36	11.6711	2	4
P10824	Guanine nucleotide-binding protein G(i), alpha-1 subunit	Gnai1	127	40319	8	12.7119	3	4
P04897	Guanine nucleotide-binding protein G(i), alpha-2 subunit	Gnai2	153	40473	6	13.2394	4	5
P54311	Guanine nucleotide-binding protein G(I)/G(S)/G(T) subunit beta-1	Gnb1	1001	37353	18	42.0588	9	18
P54311	Guanine nucleotide-binding protein G(I)/G(S)/G(T) subunit beta-1	Gnb1	493	37394	16	36.7647	7	10
P54313	Guanine nucleotide-binding protein G(I)/G(S)/G(T) subunit beta-2	Gnb2	325	37307	11	13.2353	5	9
P54313	Guanine nucleotide-binding protein G(I)/G(S)/G(T) subunit beta-2	Gnb2	463	37307	17	31.1765	6	11
P08753	Guanine nucleotide-binding protein G(k) subunit alpha	Gnai3	134	40578	9	14.6893	3	3
P59215	Guanine nucleotide-binding protein G(o) subunit alpha	Gnao1	382	40043	11	14.4068	4	6
P59215	Guanine nucleotide-binding protein G(o) subunit alpha	Gnao1	504	40043	14	29.9435	7	12
Q63803	Guanine nucleotide-binding protein G(s) subunit alpha isoforms XLas	Gnas	90	122810	16	4.1958	2	2
P20612	Guanine nucleotide-binding protein G(t) subunit alpha-1 - Mus musculus (Mouse)	Gnat1	124	39941	9	14	2	2
P20612	Guanine nucleotide-binding protein G(t) subunit alpha-1 - Mus musculus (Mouse)	Gnat1	775	39941	23	36	9	16
P63245	Guanine nucleotide-binding protein subunit beta-2-like 1	Gnb2l1	457	35055	13	43.8486	8	11
O35353	Guanine nucleotide-binding protein subunit beta-4	Gnb4	178	37355	11	12.0588	2	3
Q07439	Heat shock 70 kDa protein 1A	Hspa1a	153	70036	7	5.92824	2	3
P55063	Heat shock 70 kDa protein 1L	Hspa1l	371	70593	9	9.51638	3	5
O88600	Heat shock 70 kDa protein 4	Hspa4	55	93997	8	11.7857	3	3
P63018	Heat shock cognate 71 kDa protein	Hspa8	1266	70761	42	39.4737	22	35
P63018	Heat shock cognate 71 kDa protein	Hspa8	942	70761	41	34.2105	17	29
Q5XHZ0	Heat shock protein 75 kDa, mitochondrial	Trap1	406	80159	16	10.4816	3	3
P82995	Heat shock protein HSP 90-alpha	Hsp90aa1	234	84735	16	10.5048	6	7
P82995	Heat shock protein HSP 90-alpha	Hsp90aa1	720	84735	33	7.77626	7	11
P34058	Heat shock protein HSP 90-beta	Hsp90ab1	844	83229	34	15.0552	7	7
P34058	Heat shock protein HSP 90-beta	Hsp90ab1	1262	83229	50	27.4862	14	22
P14659	Heat shock-related 70 kDa protein 2	Hspa2	394	69599	16	4.89731	7	10
P01942	Hemoglobin subunit alpha - Mus musculus (Mouse)	Hba	8049	15076	296	14.8936	3	19
P01946	Hemoglobin subunit alpha-1/2	Hba1	7169	15319	246	85.9155	10	36
P01946	Hemoglobin subunit alpha-1/2	Hba1	3509	15319	128	85.9155	7	42
P02091	Hemoglobin subunit beta-1	Hbb	15576	15969	630	96.5986	15	42
P02091	Hemoglobin subunit beta-1	Hbb	3896	15969	163	89.7959	12	47
P11517	Hemoglobin subunit beta-2		11954	15972	499	41.4966	14	36
P11517	Hemoglobin subunit beta-2		2639	15972	126	32.6531	11	38
P20059	Hemopexin	Hpx	187	51318	11	23.913	7	9
Q6P747	Heterochromatin protein 1-binding protein 3	Hp1bp3	107	60807	22	21.6607	6	7
Q99020	Heterogeneous nuclear ribonucleoprotein A/B - Mus musculus (Mouse)	Hnrnpab	59	30812	5	15.4386	2	2
P04256	Heterogeneous nuclear ribonucleoprotein A1	Hnrnpa1	236	34191	8	26.5625	3	4
Q6URK4	Heterogeneous nuclear ribonucleoprotein A3	Hnrnpa3	138	39628	6	18.7335	3	4
Q9JJ54	Heterogeneous nuclear ribonucleoprotein D0	Hnrnpd	320	38168	10	10.1983	3	3
P84586	Heterogeneous nuclear ribonucleoprotein G	Rbmx	75	42178	11	13.6598	2	2
Q8VHV7	Heterogeneous nuclear ribonucleoprotein H	Hnrnph1	220	49157	6	14.0312	3	4
Q6AY09	Heterogeneous nuclear ribonucleoprotein H2	Hnrnph2	432	49262	13	18.931	5	5
P61980	Heterogeneous nuclear ribonucleoprotein K	Hnrnpk	430	50944	14	21.1663	5	8
Q8R081	Heterogeneous nuclear ribonucleoprotein L - Mus musculus (Mouse)	Hnrnpl	116	60085	6	16.041	3	3
Q62826	Heterogeneous nuclear ribonucleoprotein M	Hnrnpm	366	73733	31	23.913	7	10
A7VJC2	Heterogeneous nuclear ribonucleoproteins A2/B1	Hnrnpa2b1	685	37380	21	24.9292	8	13
Q9Z204	Heterogeneous nuclear ribonucleoproteins C1/C2 - Mus musculus (Mouse)	Hnrnpc	144	34364	10	21.7252	3	4
P05708	Hexokinase-1	Hk1	175	102342	11	13.6166	6	7
P05708	Hexokinase-1	Hk1	208	102342	14	17.3511	5	8
P27881	Hexokinase-2	Hk2	37	102469	13	6.10687	3	4
P27926	Hexokinase-3	Hk3	53	100189	6	5.51948	2	2
P52925	High mobility group protein B2	Hmgb2	79	24144	5	20.4762	2	3
Q8K585	High mobility group protein HMG-I/HMG-Y	Hmga1	125	11699	2	23.3645	4	5
Q9D0S9	Histidine triad nucleotide-binding protein 2 - Mus musculus (Mouse)	Hint2	216	17309	4	22.6994	2	4
P43278	Histone H1.0	H1f0	107	20848	14	34.0206	3	4
P43275	Histone H1.1 - Mus musculus (Mouse)	Hist1h1a	119	21772	13	28.169	2	3
P15865	Histone H1.2	Hist1h1c	672	21987	33	23.5849	6	11
P43277	Histone H1.3 - Mus musculus (Mouse)	Hist1h1d	672	22086	36	51.1312	7	12
P43276	Histone H1.5 - Mus musculus (Mouse)	Hist1h1b	50	22562	14	9.41704	2	2
P06349	Histone H1t	Hist1h1t	192	21712	15	21.1538	2	4
P0C169	Histone H2A type 1-C		69	14097	3	21.5385	2	3
P0C169	Histone H2A type 1-C		929	14097	41	8.46154	4	15
Q64522	Histone H2A type 2-B - Mus musculus (Mouse)	Hist2h2ab	360	14005	21	8.46154	2	4
Q64523	Histone H2A type 2-C - Mus musculus (Mouse)	Hist2h2ac	968	13980	43	48.8372	4	16
Q00728	Histone H2A type 4		622	14275	36	16.1538	4	8
P27661	Histone H2A.x - Mus musculus (Mouse)	H2afx	225	15133	28	20.979	4	9
P0C0S7	Histone H2A.Z	H2afz	253	13545	18	30.4688	4	10
Q3THW5	Histone H2AV - Mus musculus (Mouse)	H2afv	155	13501	15	22.6562	3	3
Q00729	Histone H2B type 1-A	Hist1h2ba	138	14216	32	25.1968	3	16
Q6ZWY9	Histone H2B type 1-C/E/G - Mus musculus (Mouse)	Hist1h2bg	2109	13898	60	43.6508	6	24
Q64478	Histone H2B type 1-H - Mus musculus (Mouse)	Hist1h2bh	1319	13912	34	42.8571	4	11
P10854	Histone H2B type 1-M - Mus musculus (Mouse)	Hist1h2bm	212	13928	12	54.7619	3	6
Q8CGP2	Histone H2B type 1-P - Mus musculus (Mouse)	Hist1h2bp	974	13984	48	53.9682	5	20
P84228	Histone H3.2 - Mus musculus (Mouse)	Hist1h3b	290	15379	28	43.3823	6	10
P62804	Histone H4	Hist1h4b	199	11360	8	40.7767	4	8
P62804	Histone H4	Hist1h4b	807	11360	47	83.4951	12	34
Q8BGC0	HIV Tat-specific factor 1 homolog - Mus musculus (Mouse)	Htatsf1	45	86188	29	11.3606	2	3
Q6IMX7	Hsp70-binding protein 1	Hspbp1	34	39166	3	7.0028	2	2
Q9WVK7	Hydroxyacyl-coenzyme A dehydrogenase, mitochondrial	Hadh	715	34426	30	72.293	11	19
Q9WVK7	Hydroxyacyl-coenzyme A dehydrogenase, mitochondrial	Hadh	190	34426	8	35.3503	4	5
P97519	Hydroxymethylglutaryl-CoA lyase, mitochondrial	Hmgcl	136	34139	5	9.84615	3	4
P97519	Hydroxymethylglutaryl-CoA lyase, mitochondrial	Hmgcl	91	34170	11	16.9231	3	5
P22791	Hydroxymethylglutaryl-CoA synthase, mitochondrial	Hmgcs2	192	56876	7	15.5512	5	6
P22791	Hydroxymethylglutaryl-CoA synthase, mitochondrial	Hmgcs2	124	56786	9	21.063	4	5
Q4V8F9	Hydroxysteroid dehydrogenase-like protein 2	Hsdl2	142	58307	5	13.3588	2	3
Q63617	Hypoxia up-regulated protein 1	Hyou1	184	111220	28	15.8158	10	17
Q63617	Hypoxia up-regulated protein 1	Hyou1	563	111220	26	19.2192	9	11
Q925N6	Immunoglobulin superfamily member 1	Igsf1	128	147198	6	3.86364	3	4
P52296	Importin subunit beta-1	Kpnb1	232	97062	7	6.62857	3	5
Q91YE6	Importin-9 - Mus musculus (Mouse)	Ipo9	142	115978	4	5.57157	3	3
P29994	Inositol 1,4,5-trisphosphate receptor type 1	Itpr1	94	313264	27	5.02001	2	4
P15127	Insulin receptor	Insr	41	156656	15	6.00145	3	3
P15127	Insulin receptor	Insr	89	156656	25	10.6291	3	3
P35570	Insulin receptor substrate 1	Irs1	51	131096	15	5.9919	2	2
Q62470	Integrin alpha-3 - Mus musculus (Mouse)	Itga3	170	116745	7	6.09756	4	5
P43406	Integrin alpha-V - Mus musculus (Mouse)	Itgav	1637	115205	52	35.1533	24	41
P43406	Integrin alpha-V - Mus musculus (Mouse)	Itgav	476	115205	18	16.8582	11	13
P49134	Integrin beta-1	Itgb1	132	88436	15	19.2741	8	10
O70309	Integrin beta-5 - Mus musculus (Mouse)	Itgb5	122	87851	11	10.0251	2	2
Q7TP98	Interleukin enhancer-binding factor 2	Ilf2	85	51381	4	11.282	2	2
P49194	Interphotoreceptor retinoid-binding protein (IRBP) - Mus musculus (Mouse)	Rbp3	1214	134367	49	23.3387	13	20
P49194	Interphotoreceptor retinoid-binding protein (IRBP) - Mus musculus (Mouse)	Rbp3	212	134367	16	12.3177	8	9
P85094	Isochorismatase domain-containing protein 2A, mitochondrial - Mus musculus (Mouse)	Isoc2a	65	22403	3	13.5922	2	3
Q99NA5	Isocitrate dehydrogenase [NAD] subunit alpha, mitochondrial	Idh3a	431	39613	21	28.9618	6	13
Q99NA5	Isocitrate dehydrogenase [NAD] subunit alpha, mitochondrial	Idh3a	276	39613	14	25.6831	5	8
Q68FX0	Isocitrate dehydrogenase [NAD] subunit beta, mitochondrial	Idh3B	244	42327	13	34.026	4	7
P41565	Isocitrate dehydrogenase [NAD] subunit gamma, mitochondrial	Idh3g	191	42824	4	8.6514	2	4
P56574	Isocitrate dehydrogenase [NADP], mitochondrial	Idh2	794	50935	49	40.708	15	24
P56574	Isocitrate dehydrogenase [NADP], mitochondrial	Idh2	374	50874	28	31.1947	10	15
Q8BIJ6	Isoleucyl-tRNA synthetase, mitochondrial - Mus musculus (Mouse)	Iars2	309	112732	22	13.2411	5	8
P97924	Kalirin	Kalrn	48	336375	57	6.55627	3	4
Q6IFW6	Keratin, type I cytoskeletal 10	Krt10	161	56470	12	13.6882	3	4
Q6IFW6	Keratin, type I cytoskeletal 10	Krt10	1877	56470	106	30.4183	8	11
Q6IFW5	Keratin, type I cytoskeletal 12	Krt12	65	48790	5	1.53509	2	2
Q6IFV4	Keratin, type I cytoskeletal 13	Krt13	237	47699	17	16.4384	10	11
Q6IFV1	Keratin, type I cytoskeletal 14	Krt14	695	52834	47	27.2727	6	6
Q6IFV3	Keratin, type I cytoskeletal 15	Krt15	431	48840	17	25.9508	11	15
Q6IFU9	Keratin, type I cytoskeletal 16	Krt16	96	51574	11	9.38166	3	4
Q6IFU9	Keratin, type I cytoskeletal 16	Krt16	519	51574	46	9.8081	6	7
Q6IFU8	Keratin, type I cytoskeletal 17	Krt17	58	48093	7	6.69746	3	3
Q5BJY9	Keratin, type I cytoskeletal 18	Krt18	311	47732	8	16.3121	4	5
Q5BJY9	Keratin, type I cytoskeletal 18	Krt18	634	47732	36	33.3333	8	14
Q63279	Keratin, type I cytoskeletal 19	Krt19	132	44515	30	8.18859	4	5
P25030	Keratin, type I cytoskeletal 20	Krt20	172	49357	21	15.3846	3	3
Q6IFU7	Keratin, type I cytoskeletal 42	Krt42	108	50102	6	12.8319	3	4
Q6IFU7	Keratin, type I cytoskeletal 42	Krt42	539	50102	36	21.2389	5	6
Q6IMF3	Keratin, type II cytoskeletal 1	Krt1	264	64791	20	12	2	2
Q6IMF3	Keratin, type II cytoskeletal 1	Krt1	3003	64791	98	24.48	7	8
Q6IG01	Keratin, type II cytoskeletal 1b	Krt77	208	61322	13	9.96504	3	4
Q6IG02	Keratin, type II cytoskeletal 2 epidermal	Krt2	292	69085	53	18.8321	6	6
Q6IG00	Keratin, type II cytoskeletal 4	Krt4	427	57631	21	17.9105	5	7
Q6P6Q2	Keratin, type II cytoskeletal 5	Krt5	732	61788	35	16.3194	5	5
Q6P6Q2	Keratin, type II cytoskeletal 5	Krt5	1053	61788	50	35.2431	14	20
Q4FZU2	Keratin, type II cytoskeletal 6A	Krt6a	792	59213	34	11.5942	6	6
Q4FZU2	Keratin, type II cytoskeletal 6A	Krt6a	1287	59213	66	19.0217	4	8
Q9Z331	Keratin, type II cytoskeletal 6B - Mus musculus (Mouse)	Krt6b	731	60285	30	3.38078	5	5
Q9Z331	Keratin, type II cytoskeletal 6B - Mus musculus (Mouse)	Krt6b	645	60285	25	6.22776	2	2
Q6IG12	Keratin, type II cytoskeletal 7	Krt7	264	50678	19	7.00219	2	2
Q9R0H5	Keratin, type II cytoskeletal 71 - Mus musculus (Mouse)	Krt71	994	57347	34	15.2672	2	3
Q6IG03	Keratin, type II cytoskeletal 73	Krt73	185	60349	12	9.58409	2	2
Q6IG03	Keratin, type II cytoskeletal 73	Krt73	1229	60349	56	18.4448	4	5
Q6IG05	Keratin, type II cytoskeletal 75	Krt75	726	59704	30	5.98911	4	4
Q6IG05	Keratin, type II cytoskeletal 75	Krt75	967	58991	54	18.6933	4	5
Q8VED5	Keratin, type II cytoskeletal 79 - Mus musculus (Mouse)	Krt79	246	57517	15	7.72128	3	3
Q8VED5	Keratin, type II cytoskeletal 79 - Mus musculus (Mouse)	Krt79	641	57517	47	9.4162	5	7
Q10758	Keratin, type II cytoskeletal 8	Krt8	370	53985	18	15.1139	7	8
Q10758	Keratin, type II cytoskeletal 8	Krt8	1394	53985	82	22.0408	9	14
Q61595	Kinectin - Mus musculus (Mouse)	Ktn1	38	152498	26	11.5298	3	3
Q6QLM7	Kinesin heavy chain isoform 5A	Kif5a	36	116946	26	14.8004	3	3
Q6QLM7	Kinesin heavy chain isoform 5A	Kif5a	95	116946	22	11.7819	4	4
P28738	Kinesin heavy chain isoform 5C - Mus musculus (Mouse)	Kif5c	95	109173	14	12.7615	2	3
Q2PQA9	Kinesin-1 heavy chain	Kif5b	121	109463	15	12.9803	5	6
P04642	L-lactate dehydrogenase A chain	Ldha	125	36475	8	12.6506	2	3
P42123	L-lactate dehydrogenase B chain	Ldhb	221	36589	12	27.2455	4	7
P08071	Lactotransferrin - Mus musculus (Mouse)	Ltf	33	77816	7	7.92079	2	2
Q6P7Q4	Lactoylglutathione lyase	Glo1	177	20806	10	39.1304	6	9
P48679	Lamin-A	Lmna	549	74279	32	37.2932	9	13
P70615	Lamin-B1	Lmnb1	128	66566	6	14.8211	3	3
Q61087	Laminin subunit beta-3 - Mus musculus (Mouse)	Lamb3	42	128912	10	12.3288	2	2
Q9QX69	LanC-like protein 1	Lancl1	53	45210	3	12.0301	2	2
Q9JI61	Lecithin retinol acyltransferase	Lrat	377	25793	14	44.5887	5	8
Q9JI61	Lecithin retinol acyltransferase	Lrat	417	25793	20	54.5454	8	14
Q9R0J8	Legumain	Lgmn	152	49434	3	6.89655	4	5
Q5XIN6	Leucine zipper-EF-hand-containing transmembrane protein 1, mitochondrial	Letm1	218	83008	14	22.4932	7	11
Q5XIN6	Leucine zipper-EF-hand-containing transmembrane protein 1, mitochondrial	Letm1	50	83008	12	12.1786	2	2
Q5SGE0	Leucine-rich PPR motif-containing protein, mitochondrial	Lrpprc	46	156554	10	8.11782	2	2
Q5SGE0	Leucine-rich PPR motif-containing protein, mitochondrial	Lrpprc	263	156554	22	20.6178	14	14
Q4G075	Leukocyte elastase inhibitor A	Serpinb1a	359	42700	9	15.5673	5	9
Q99JW4	LIM and senescent cell antigen-like-containing domain protein 1 - Mus musculus (Mouse)	Lims1	59	37215	7	13.8461	2	2
P63007	LIM/homeobox protein Lhx1	Lhx1	42	44752	13	16.0099	2	3
P53395	Lipoamide acyltransferase component of branched-chain alpha-keto acid dehydrogenase complex, mitoch -Mus musculus	Dbt	46	53127	7	16.5975	2	3
Q924S5	Lon protease homolog, mitochondrial	Lonp1	255	105726	12	12.7368	7	9
P97849	Long-chain fatty acid transport protein 1	Slc27a1	51	71238	6	9.90712	2	2
P97849	Long-chain fatty acid transport protein 1	Slc27a1	481	71238	23	27.3994	6	10
Q91VE0	Long-chain fatty acid transport protein 4 - Mus musculus (Mouse)	Slc27a4	51	72272	7	10.2644	2	2
P15650	Long-chain specific acyl-CoA dehydrogenase, mitochondrial	Acadl	463	47842	18	22.5581	5	8
P15650	Long-chain specific acyl-CoA dehydrogenase, mitochondrial	Acadl	126	47842	9	16.7442	4	5
P18163	Long-chain-fatty-acid--CoA ligase 1	Acsl1	272	78128	19	20.0286	9	12
O88813	Long-chain-fatty-acid--CoA ligase 5	Acsl5	75	76157	10	8.63836	3	4
P33124	Long-chain-fatty-acid--CoA ligase 6	Acsl6	910	78130	30	26.2554	5	11
P33124	Long-chain-fatty-acid--CoA ligase 6	Acsl6	3211	78130	119	57.9627	28	50
P41498	Low molecular weight phosphotyrosine protein phosphatase	Acp1	131	18140	11	32.2785	3	3
P98158	Low-density lipoprotein receptor-related protein 2	Lrp2	235	518937	51	7.12446	8	9
P98158	Low-density lipoprotein receptor-related protein 2	Lrp2	97	518937	24	1.80258	5	5
P51886	Lumican	Lum	180	38255	13	23.9645	5	5
P38656	Lupus La protein homolog	Ssb	73	47748	13	16.3855	2	4
P16675	Lysosomal protective protein - Mus musculus (Mouse)	Ctsa	88	53809	8	15.1899	4	5
P27615	Lysosome membrane protein 2	Scarb2	366	54056	18	28.4519	7	15
P27615	Lysosome membrane protein 2	Scarb2	50	54056	3	8.159	3	3
P14562	Lysosome-associated membrane glycoprotein 1	Lamp1	386	43941	17	17.4447	6	8
P17046	Lysosome-associated membrane glycoprotein 2	Lamp2	161	45135	11	12.4088	3	6
P17046	Lysosome-associated membrane glycoprotein 2	Lamp2	58	44999	4	13.1707	2	2
P00697	Lysozyme C-1	Lyz1	129	16783	4	23.6486	2	2
P30904	Macrophage migration inhibitory factor	Mif	114	12469	4	17.3913	2	4
O88989	Malate dehydrogenase, cytoplasmic	Mdh1	319	36488	14	38.3233	9	12
P04636	Malate dehydrogenase, mitochondrial	Mdh2	1443	35661	52	69.5266	15	36
P04636	Malate dehydrogenase, mitochondrial	Mdh2	694	35661	24	55.0296	9	18
Q5FVQ4	Malectin	Mlec	41	32398	3	14.0893	2	2
Q5FVQ4	Malectin	Mlec	189	32398	9	32.9897	5	7
Q9WVL0	Maleylacetoacetate isomerase - Mus musculus (Mouse)	Gstz1	88	24260	3	15.2778	2	3
Q9WVL0	Maleylacetoacetate isomerase - Mus musculus (Mouse)	Gstz1	80	24260	2	15.2778	2	2
Q5XII0	Mammalian ependymin-related protein 1	Epdr1	148	25623	6	19.1964	4	6
Q5XII0	Mammalian ependymin-related protein 1	Epdr1	237	25623	11	28.5714	6	9
O88941	Mannosyl-oligosaccharide glucosidase	Mogs	77	91814	5	5.8753	2	2
A2AEY4	MAP7 domain-containing protein 3 - Mus musculus (Mouse)	Map7d3	35	98170	22	11.1872	3	3
P43244	Matrin-3	Matr3	81	94447	11	12.5296	7	9
Q60696	Melanocyte protein Pmel 17 - Mus musculus (Mouse)	Silv	75	65938	8	9.58467	2	4
Q5U2R7	Mesoderm development candidate 2	Mesdc2	38	25200	3	9.375	2	2
P48032	Metalloproteinase inhibitor 3	Timp3	179	24166	5	10.9005	2	3
Q4FZX5	Methionine-R-sulfoxide reductase B2, mitochondrial	Msrb2	78	19060	7	15.5172	3	4
Q5XIT9	Methylcrotonoyl-CoA carboxylase beta chain, mitochondrial	Mccc2	299	61478	11	23.9787	6	8
Q5I0C3	Methylcrotonoyl-CoA carboxylase subunit alpha, mitochondrial	Mccc1	72	79330	13	9.34449	2	2
Q5I0C3	Methylcrotonoyl-CoA carboxylase subunit alpha, mitochondrial	Mccc1	203	79293	15	10.8787	3	4
Q9JLZ3	Methylglutaconyl-CoA hydratase, mitochondrial - Mus musculus (Mouse)	Auh	38	33374	12	21.9745	3	4
Q02253	Methylmalonate-semialdehyde dehydrogenase [acylating], mitochondrial	Aldh6a1	224	57771	16	21.8692	6	6
Q02253	Methylmalonate-semialdehyde dehydrogenase [acylating], mitochondrial	Aldh6a1	234	57771	11	23.9252	3	4
P16332	Methylmalonyl-CoA mutase, mitochondrial - Mus musculus (Mouse)	Mut	106	82913	5	7.8877	2	2
Q9QXZ0	Microtubule-actin cross-linking factor 1 - Mus musculus (Mouse)	Macf1	42	607600	58	7.97822	5	5
Q9QXZ0	Microtubule-actin cross-linking factor 1 - Mus musculus (Mouse)	Macf1	55	607600	34	4.43026	3	3
P97700	Mitochondrial 2-oxoglutarate/malate carrier protein	Slc25a11	236	34133	11	27.707	5	7
P97700	Mitochondrial 2-oxoglutarate/malate carrier protein	Slc25a11	507	34222	19	45.8599	10	15
Q5HZE0	Mitochondrial carnitine/acylcarnitine carrier protein CACL	Slc25a29	68	32614	4	11.4379	3	3
Q5HZE0	Mitochondrial carnitine/acylcarnitine carrier protein CACL	Slc25a29	62	32651	3	6.20915	2	2
B0BN30	Mitochondrial carrier homolog 1	Mtch1	57	41538	10	15.6812	2	2
B0BN52	Mitochondrial carrier homolog 2	Mtch2	282	33477	7	22.4422	3	6
O89035	Mitochondrial dicarboxylate carrier	Slc25a10	113	31455	3	17.77	2	2
P84817	Mitochondrial fission 1 protein	Fis1	129	16998	5	23.6842	3	4
Q5FVG4	Mitochondrial glutamate carrier 1	Slc25a22	63	24640	5	10.5263	2	2
P62076	Mitochondrial import inner membrane translocase subunit Tim13	Timm13	180	10451	6	61.0526	3	5
Q3KR86	Mitochondrial inner membrane protein	Immt	66	67177	7	13.0779	2	2
Q3KR86	Mitochondrial inner membrane protein	Immt	508	67177	22	21.5324	8	17
O35763	Moesin	Msn	117	67725	9	3.81283	2	3
P53987	Monocarboxylate transporter 1	Slc16a1	756	53203	24	11.5385	3	6
P53987	Monocarboxylate transporter 1	Slc16a1	212	53203	11	11.7409	3	3
O70461	Monocarboxylate transporter 3	Slc16a8	380	51557	12	8.94309	2	4
O70461	Monocarboxylate transporter 3	Slc16a8	117	51557	7	11.3821	2	3
Q8R431	Monoglyceride lipase	Mgll	178	33478	6	20.132	4	6
Q5RJS6	Motile sperm domain-containing protein 1	Mospd1	86	24073	3	15.9624	2	3
Q6IE52	Murinoglobulin-2	Mug2	236	161487	22	4.28177	7	10
P60203	Myelin proteolipid protein	Plp1	140	30057	13	18.7726	4	5
P16409	Myosin light chain 3	Myl3	45	22142	2	8.5	2	2
P16409	Myosin light chain 3	Myl3	44	22142	6	17.5	2	3
B2GV99	Myosin light polypeptide 6	Myl6	43	17013	4	22.5166	2	2
B2GV99	Myosin light polypeptide 6	Myl6	294	16919	13	58.2781	7	11
P18666	Myosin regulatory light chain 2-B, smooth muscle isoform	Myl12b	80	19767	3	18.6046	2	2
P18666	Myosin regulatory light chain 2-B, smooth muscle isoform	Myl12b	470	19767	17	56.9767	7	13
Q9JLT0	Myosin-10	Myh10	91	228824	21	7.74291	3	3
B2RYD3	Myosin-11	Myh11	109	226888	19	9.12779	3	4
Q63862	Myosin-11	Myh11	576	226888	33	10.1927	5	6
Q6URW6	Myosin-14 - Mus musculus (Mouse)	Myh14	116	228446	25	8.45	5	5
Q6URW6	Myosin-14 - Mus musculus (Mouse)	Myh14	2702	228446	95	32.55	37	60
P04462	Myosin-8	Myh8	34	222569	58	10.9964	3	5
Q62812	Myosin-9	Myh9	176	226197	30	10.7598	4	4
Q62812	Myosin-9	Myh9	428	226197	40	14.6864	14	14
Q63357	Myosin-Id	Myo1d	74	116007	20	16.3022	6	7
Q8CJE3	Myosin-VIIa	Myo7a	274	251113	27	11.377	9	9
D3ZW40	Myotubularin-related protein 4	Mtmr4	34	132799	10	3.61345	2	2
Q9JJW5	Myozenin-2 - Mus musculus (Mouse)	Myoz2	55	29743	18	9.09091	2	2
P30919	N(4)-(Beta-N-acetylglucosaminyl)-L-asparaginase	Aga	47	37143	6	15.0725	2	3
Q61941	NAD(P) transhydrogenase, mitochondrial - Mus musculus (Mouse)	Nnt	635	113765	31	27.0718	12	15
Q61941	NAD(P) transhydrogenase, mitochondrial - Mus musculus (Mouse)	Nnt	1052	113765	41	20.5341	11	12
Q561S0	NADH dehydrogenase [ubiquinone] 1 alpha subcomplex subunit 10, mitochondrial	Ndufa10	125	40468	6	16.6197	2	3
Q561S0	NADH dehydrogenase [ubiquinone] 1 alpha subcomplex subunit 10, mitochondrial	Ndufa10	528	40468	14	38.0282	8	13
Q7TMF3	NADH dehydrogenase [ubiquinone] 1 alpha subcomplex subunit 12 - Mus musculus (Mouse)	Ndufa12	66	17076	2	19.3103	2	2
Q9ERS2	NADH dehydrogenase [ubiquinone] 1 alpha subcomplex subunit 13 - Mus musculus (Mouse)	Ndufa13	80	16849	8	23.6111	2	3
Q9ERS2	NADH dehydrogenase [ubiquinone] 1 alpha subcomplex subunit 13 - Mus musculus (Mouse)	Ndufa13	143	16849	10	32.6389	2	5
B2RZD6	NADH dehydrogenase [ubiquinone] 1 alpha subcomplex subunit 4	Ndufa4	194	9321	7	42.6829	4	6
B2RZD6	NADH dehydrogenase [ubiquinone] 1 alpha subcomplex subunit 4	Ndufa4	103	9321	4	36.5854	3	4
Q63362	NADH dehydrogenase [ubiquinone] 1 alpha subcomplex subunit 5	Ndufa5	61	13403	4	22.4138	2	3
Q9DCJ5	NADH dehydrogenase [ubiquinone] 1 alpha subcomplex subunit 8 - Mus musculus (Mouse)	Ndufa8	282	19979	7	29.6512	3	6
Q9DCJ5	NADH dehydrogenase [ubiquinone] 1 alpha subcomplex subunit 8 - Mus musculus (Mouse)	Ndufa8	187	19979	6	26.1628	4	6
Q5BK63	NADH dehydrogenase [ubiquinone] 1 alpha subcomplex subunit 9, mitochondrial	Ndufa9	301	41786	13	32.4324	8	12
Q9DCS9	NADH dehydrogenase [ubiquinone] 1 beta subcomplex subunit 10 - Mus musculus (Mouse)	Ndufb10	197	21010	8	26.1364	2	4
Q9DCS9	NADH dehydrogenase [ubiquinone] 1 beta subcomplex subunit 10 - Mus musculus (Mouse)	Ndufb10	251	21010	9	36.9318	3	5
Q9CR61	NADH dehydrogenase [ubiquinone] 1 beta subcomplex subunit 7 - Mus musculus (Mouse)	Ndufb7	69	16320	3	16.0584	2	3
Q9CR61	NADH dehydrogenase [ubiquinone] 1 beta subcomplex subunit 7 - Mus musculus (Mouse)	Ndufb7	60	16320	3	20.438	2	2
P19234	NADH dehydrogenase [ubiquinone] flavoprotein 2, mitochondrial	Ndufv2	211	27361	6	25	4	5
P19234	NADH dehydrogenase [ubiquinone] flavoprotein 2, mitochondrial	Ndufv2	271	27361	10	45.1613	6	7
Q641Y2	NADH dehydrogenase [ubiquinone] iron-sulfur protein 2, mitochondrial	Ndufs2	238	52592	12	26.1339	6	8
Q9DCT2	NADH dehydrogenase [ubiquinone] iron-sulfur protein 3, mitochondrial - Mus musculus (Mous	Ndufs3	200	30131	8	19.3916	3	3
Q9DCT2	NADH dehydrogenase [ubiquinone] iron-sulfur protein 3, mitochondrial - Mus musculus (Mous	Ndufs3	539	30131	17	26.616	7	11
Q5XIF3	NADH dehydrogenase [ubiquinone] iron-sulfur protein 4, mitochondrial	Ndufs4	80	19728	10	45.7143	3	5
Q5XIF3	NADH dehydrogenase [ubiquinone] iron-sulfur protein 4, mitochondrial	Ndufs4	65	19728	3	22.8571	2	2
Q9DC70	NADH dehydrogenase [ubiquinone] iron-sulfur protein 7, mitochondrial - Mus musculus (Mous	Ndufs7	110	24667	4	27.2321	2	2
Q9DC70	NADH dehydrogenase [ubiquinone] iron-sulfur protein 7, mitochondrial - Mus musculus (Mous	Ndufs7	101	24667	3	16.0714	2	2
B0BNE6	NADH dehydrogenase [ubiquinone] iron-sulfur protein 8, mitochondrial	Ndufs8	130	24023	7	19.8113	2	3
B0BNE6	NADH dehydrogenase [ubiquinone] iron-sulfur protein 8, mitochondrial	Ndufs8	204	24023	8	28.7736	3	6
P20070	NADH-cytochrome b5 reductase 3	Cyb5r3	131	34153	5	19.9336	3	4
Q66HF1	NADH-ubiquinone oxidoreductase 75 kDa subunit, mitochondrial	Ndufs1	690	79362	27	35.0757	14	19
Q66HF1	NADH-ubiquinone oxidoreductase 75 kDa subunit, mitochondrial	Ndufs1	1156	79362	35	44.2916	22	33
P00388	NADPH--cytochrome P450 reductase	Por	99	76914	11	16.3717	5	5
P00388	NADPH--cytochrome P450 reductase	Por	78	76914	8	5.75221	2	3
P70670	Nascent polypeptide-associated complex subunit alpha, muscle-specific form - Mus musculus (Mouse)	Naca	67	220466	17	6.21856	3	3
Q8VDP3	NEDD9-interacting protein with calponin homology and LIM domains - Mus musculus (Mouse)	Mical1	66	116711	12	5.91603	2	2
Q5FVL2	Neighbor of COX4	Cox4nb	138	23390	4	17.3913	3	4
P16884	Neurofilament heavy polypeptide	Nefh	63	115308	19	9.63303	3	4
P19527	Neurofilament light polypeptide	Nefl	82	61335	9	6.814	3	3
P12839	Neurofilament medium polypeptide	Nefm	63	95791	8	2.83019	2	2
P42676	Neurolysin, mitochondrial	Nln	145	80202	8	14.0625	4	5
Q812E9	Neuronal membrane glycoprotein M6-a	Gpm6a	51	31128	4	19.4245	2	3
Q8BHN3	Neutral alpha-glucosidase AB - Mus musculus (Mouse)	Ganab	800	106844	35	22.7754	17	29
Q8BHN3	Neutral alpha-glucosidase AB - Mus musculus (Mouse)	Ganab	582	106844	19	17.9025	13	19
O08557	NG,NG-dimethylarginine dimethylaminohydrolase 1 (Dimethylargininase-1)	Ddah1	84	31406	11	27.7193	2	2
Q8CGU6	Nicastrin	Ncstn	125	78350	6	5.79096	2	2
Q5XIF7	Nicotinamide mononucleotide adenylyltransferase 3	Nmnat3	116	13676	5	20.8163	3	4
Q497B0	Nitrilase homolog 2	Nit2	125	30682	3	7.6087	2	3
P30415	NK-tumor recognition protein - Mus musculus (Mouse)	Nktr	39	163341	31	13.0764	2	2
P30415	NK-tumor recognition protein - Mus musculus (Mouse)	Nktr	35	163341	17	9.29112	3	3
Q5FVQ8	NLR family member X1	Nlrx1	280	107590	18	16	7	9
P11915	Non-specific lipid-transfer protein	Scp2	48	59088	20	12.2486	2	3
Q63083	Nucleobindin-1	Nucb1	80	53376	7	7.40741	2	2
Q8R3N1	Nucleolar protein 14 - Mus musculus (Mouse)	Nop14	38	98712	8	11.9767	2	2
P13383	Nucleolin	Ncl	55	77147	11	11.4569	2	2
Q05982	Nucleoside diphosphate kinase A	Nme1	202	17182	7	44.0789	6	7
P19804	Nucleoside diphosphate kinase B	Nme2	169	17352	7	6.57895	4	6
P19804	Nucleoside diphosphate kinase B	Nme2	90	17352	3	25.6579	3	3
Q6P6S4	Nucleotide exchange factor SIL1	Sil1	160	52317	11	18.9247	5	6
Q6P6S4	Nucleotide exchange factor SIL1	Sil1	46	52397	8	14.6237	2	2
Q5XIG4	OCIA domain-containing protein 1	Ociad1	92	27642	3	11.7409	2	4
P04182	Ornithine aminotransferase, mitochondrial	Oat	850	48302	26	45.5581	16	25
P04182	Ornithine aminotransferase, mitochondrial	Oat	90	48302	6	18.9066	3	3
Q8BXR9	Oxysterol-binding protein-related protein 6 - Mus musculus (Mouse)	Osbpl6	34	108852	19	11.4703	2	2
P45479	Palmitoyl-protein thioesterase 1	Ppt1	358	34432	10	27.1242	5	10
P68907	PDZ domain-containing RING finger protein 3	Pdzrn3	35	119214	31	10.452	3	4
P10111	Peptidyl-prolyl cis-trans isomerase A	Ppia	334	17863	19	63.4146	8	13
P10111	Peptidyl-prolyl cis-trans isomerase A	Ppia	508	17863	15	57.3171	6	11
P24368	Peptidyl-prolyl cis-trans isomerase B	Ppib	565	22788	23	60.1852	6	12
P24368	Peptidyl-prolyl cis-trans isomerase B	Ppib	783	22788	29	63.8889	12	23
B0BNL2	Peptidyl-prolyl cis-trans isomerase NIMA-interacting 1	Pin1	146	18359	5	43.0303	3	3
P15331	Peripherin - Mus musculus (Mouse)	Prph	59	54235	9	10.7368	2	2
P17438	Peripherin-2	Prph2	72	39234	3	8.67052	3	3
Q63716	Peroxiredoxin-1	Prdx1	656	22095	28	55.7789	12	25
P35704	Peroxiredoxin-2	Prdx2	752	21770	29	44.4444	5	6
P35704	Peroxiredoxin-2	Prdx2	222	21770	11	36.8687	5	6
Q9R063	Peroxiredoxin-5, mitochondrial	Prdx5	478	22165	21	55.3991	6	9
Q9R063	Peroxiredoxin-5, mitochondrial	Prdx5	155	22165	8	40.3756	5	6
O35244	Peroxiredoxin-6	Prdx6	218	24803	9	54.4643	8	9
Q5XIC0	Peroxisomal 3,2-trans-enoyl-CoA isomerase	Peci	64	39454	5	7.16113	2	2
P07872	Peroxisomal acyl-coenzyme A oxidase 1	Acox1	331	74631	7	16.1876	3	4
P07896	Peroxisomal bifunctional enzyme	Ehhadh	136	78608	10	10.5263	3	4
P97852	Peroxisomal multifunctional enzyme type 2	Hsd17b4	594	79378	17	25.1701	7	9
Q9WVK3	Peroxisomal trans-2-enoyl-CoA reductase	Pecr	192	32413	7	26.0726	5	7
P16036	Phosphate carrier protein, mitochondrial	Slc25a3	184	39606	13	13.1653	3	4
Q6IRH6	Phosphate carrier protein, mitochondrial	Slc25a3	808	39606	32	23.8095	7	9
P31044	Phosphatidylethanolamine-binding protein 1	Pebp1	579	20788	8	50.2674	4	7
P31044	Phosphatidylethanolamine-binding protein 1	Pebp1	327	20788	7	25.1337	3	5
P16446	Phosphatidylinositol transfer protein alpha isoform	Pitpna	231	31887	13	33.9483	5	8
P16617	Phosphoglycerate kinase 1	Pgk1	694	44510	27	33.0935	5	11
P25113	Phosphoglycerate mutase 1	Pgam1	79	28814	23	32.2835	4	6
P25113	Phosphoglycerate mutase 1	Pgam1	66	28814	10	23.6221	2	3
Q91XR8	Phospholipid hydroperoxide glutathione peroxidase, nuclear	Gpx4	150	29317	6	12.253	2	5
Q68FU2	Phosphoserine aminotransferase	Psat1	87	40447	7	15.9459	3	4
Q6IRK9	Plasma glutamate carboxypeptidase	Pgcp	71	52009	7	17.6596	2	2
Q5XI38	Lymphocyte cytosolic protein 1	Lcp1	357	70105	13	15.4705	4	7
P30427	Plectin-1	Plec1	35	533214	49	7.04075	4	4
Q00438	Polypyrimidine tract-binding protein 1	Ptbp1	253	59317	12	15.7495	4	6
P09626	Potassium-transporting ATPase alpha chain 1	Atp4a	106	113964	8	5.51791	3	3
P09626	Potassium-transporting ATPase alpha chain 1	Atp4a	49	113942	4	4.54985	2	2
P54708	Potassium-transporting ATPase alpha chain 2	Atp12a	56	114975	21	5.22749	3	3
Q9ES40	PRA1 family protein 3	Arl6ip5	68	21543	9	12.766	2	2
Q99PV0	Pre-mRNA-processing-splicing factor 8 - Mus musculus (Mouse)	Prpf8	39	273427	15	5.35332	2	3
Q99PV0	Pre-mRNA-processing-splicing factor 8 - Mus musculus (Mouse)	Prpf8	32	273427	17	5.65311	2	3
Q99ML5	Prenylcysteine oxidase	Pcyox1	685	56252	20	31.746	10	19
Q71QF9	Prickle-like protein 1	Prickle1	39	94110	13	2.88809	2	2
Q501J6	Probable ATP-dependent RNA helicase DDX17 - Mus musculus (Mouse)	Ddx17	249	72354	19	10.6154	3	4
Q6AYI1	Probable ATP-dependent RNA helicase DDX5	Ddx5	395	69239	29	26.2215	6	8
Q8C165	Probable carboxypeptidase PM20D1 - Mus musculus (Mouse)	Pm20d1	191	55628	6	13.7177	4	6
Q6AY30	Probable saccharopine dehydrogenase	Sccpdh	251	47058	4	13.2867	3	4
Q6AY30	Probable saccharopine dehydrogenase	Sccpdh	189	47058	4	13.0536	2	4
P62963	Profilin-1	Pfn1	188	14948	4	21.4286	2	3
B5DEP1	Programmed cell death protein 6; Pdcd6 protein	Pdcd6	175	21700	5	12.0419	2	4
P67779	Prohibitin	Phb	231	29802	9	37.5	7	8
P67779	Prohibitin	Phb	212	29802	8	26.1029	6	9
Q5XIH7	Prohibitin-2	Phb2	286	33292	9	27.7592	4	6
Q5XIH7	Prohibitin-2	Phb2	306	33292	16	47.1572	6	9
Q9WU79	Proline oxidase, mitochondrial - Mus musculus (Mouse)	Prodh	185	56737	9	19.9195	4	6
Q63647	Proline-rich nuclear receptor coactivator 1	Pnrc1	34	32354	19	12.5	2	2
Q9CXS4	Proline-rich protein 6 - Mus musculus (Mouse)	Cenpv	231	27524	6	22.619	2	3
Q91ZX7	Prolow-density lipoprotein receptor-related protein 1 - Mus musculus (Mouse)	Lrp1	2099	504411	95	14.0594	31	36
Q91ZX7	Prolow-density lipoprotein receptor-related protein 1 - Mus musculus (Mouse)	Lrp1	231	504411	34	6.38064	8	10
P07633	Propionyl-CoA carboxylase beta chain, mitochondrial	Pccb	90	58589	9	12.3845	3	3
Q62969	Prostacyclin synthase	Ptgis	176	57092	7	18.1637	4	5
Q62969	Prostacyclin synthase	Ptgis	33	57011	4	8.78243	2	2
Q8BWM0	Prostaglandin E synthase 2 - Mus musculus (Mouse)	Ptges2	85	43280	5	7.55208	2	2
P83868	Prostaglandin E synthase 3	Ptges3	121	18709	5	36.875	3	4
P22057	Prostaglandin-H2 D-isomerase	Ptgds	810	21288	14	32.8042	3	4
P22057	Prostaglandin-H2 D-isomerase	Ptgds	389	21288	6	17.9894	3	4
P18422	Proteasome subunit alpha type-3	Psma3	59	28401	3	8.62745	2	2
P34064	Proteasome subunit alpha type-5	Psma5	85	26394	7	9.12863	2	3
P60901	Proteasome subunit alpha type-6	Psma6	90	27382	3	17.0732	2	2
P40307	Proteasome subunit beta type-2	Psmb2	62	22892	2	12.9353	2	2
P40112	Proteasome subunit beta type-3	Psmb3	116	22949	8	18.0488	2	3
Q9WTP0	Protein 4.1	Epb41	143	98243	7	6.52681	2	3
P0C5H9	Protein ARMET, Mesencephalic astrocyte-derived neurotrophic factor	Manf	74	20375	6	36.3129	3	3
P0C5H9	Protein ARMET, Mesencephalic astrocyte-derived neurotrophic factor	Manf	43	20375	11	39.1061	2	3
Q8BIR2	Protein asteroid homolog 1 - Mus musculus (Mouse)	Aste1	33	76321	9	9.52381	2	4
Q9QXT0	Protein canopy homolog 2 - Mus musculus (Mouse)	Cnpy2	206	20754	4	19.7802	3	4
Q9QXT0	Protein canopy homolog 2 - Mus musculus (Mouse)	Cnpy2	301	20754	5	20.8791	3	5
P04785	Protein disulfide-isomerase	P4hb	509	56916	23	37.3281	14	20
P11598	Protein disulfide-isomerase A3	Pdia3	1544	56588	51	56.4356	23	47
P11598	Protein disulfide-isomerase A3	Pdia3	1373	56588	47	57.0297	22	41
Q63081	Protein disulfide-isomerase A6	Pdia6	494	48143	11	19.5454	6	10
Q63081	Protein disulfide-isomerase A6	Pdia6	381	48143	10	20.2273	3	6
O88767	Protein DJ-1	Park7	228	19961	11	55.5556	5	8
Q62902	Protein ERGIC-53	Lman1	172	57921	7	9.28433	2	2
Q62902	Protein ERGIC-53	Lman1	159	57921	4	14.5068	4	4
Q9Z1W6	Protein LYRIC	Mtdh	53	63931	7	16.5232	2	2
Q5RK08	Protein NipSnap homolog 2; Glioblastoma amplified sequence	Gbas	59	32912	3	20.9964	2	2
Q5RK08	Protein NipSnap homolog 2; Glioblastoma amplified sequence	Gbas	101	32912	5	18.5053	3	5
B5DFC3	Protein transport protein Sec23A	Sec23a	55	86106	3	7.05882	3	3
P20717	Protein-arginine deiminase type-2	Padi2	65	75308	10	6.61654	3	3
P57097	Proto-oncogene tyrosine-protein kinase MER	Mertk	39	109354	3	4.42656	2	2
Q6AXQ3	Proto-oncogene tyrosine-protein kinase Yes	Yes1	36	54270	12	6.83919	2	3
Q5PQS4	PTB domain-containing engulfment adapter protein 1	Gulp1	161	34263	15	35.5263	6	6
Q11011	Puromycin-sensitive aminopeptidase - Mus musculus (Mouse)	Npepps	464	103286	20	19.3478	14	18
Q6PGC1	Putative ATP-dependent RNA helicase DHX29 - Mus musculus (Mouse)	Dhx29	36	153879	13	7.39927	2	2
P16381	Putative ATP-dependent RNA helicase Pl10 - Mus musculus (Mouse)	D1Pas1	230	73095	13	3.93939	4	4
Q91W97	Putative hexokinase HKDC1 - Mus musculus (Mouse)	Hkdc1	53	102193	5	3.38798	2	3
Q68FT3	Pyridine nucleotide-disulfide oxidoreductase domain-containing protein 2	Pyroxd2	81	62839	6	7.74527	2	2
P52873	Pyruvate carboxylase, mitochondrial	Pc	507	129695	56	15.8744	8	10
P52873	Pyruvate carboxylase, mitochondrial	Pc	2511	129695	111	49.0662	37	82
P26284	Pyruvate dehydrogenase E1 component subunit alpha, somatic form, mitochondrial - Rattus n	Pdha1	125	43199	6	16.6667	2	4
P26284	Pyruvate dehydrogenase E1 component subunit alpha, somatic form, mitochondrial - Rattus n	Pdha1	122	43199	4	10.5128	2	3
P49432	Pyruvate dehydrogenase E1 component subunit beta, mitochondrial	Pdhb	378	38957	8	27.0195	5	7
P49432	Pyruvate dehydrogenase E1 component subunit beta, mitochondrial	Pdhb	480	38957	11	25.0696	6	10
P11980	Pyruvate kinase isozymes M1/M2	Pkm2	154	57781	10	21.0923	3	4
P11980	Pyruvate kinase isozymes M1/M2	Pkm2	108	57781	11	27.1186	6	6
Q7TNY7	Rab effector MyRIP	Myrip	297	94926	17	16.472	7	9
P50396	Rab GDP dissociation inhibitor alpha - Mus musculus (Mouse)	Gdi1	120	50489	6	10.5145	2	2
P50399	Rab GDP dissociation inhibitor beta	Gdi2	274	50505	9	11.236	4	6
B5DFH1	Ras GTPase-activating-like protein IQGAP1	Iqgap1	64	188638	17	7.8455	3	3
B5DFH1	Ras GTPase-activating-like protein IQGAP1	Iqgap1	51	188638	32	7.78515	3	5
Q6RUV5	Ras-related C3 botulinum toxin substrate 1	Rac1	83	21436	6	18.2292	3	4
Q6RUV5	Ras-related C3 botulinum toxin substrate 1	Rac1	78	21436	7	32.2917	3	4
Q5BJU0	Ras-related protein R-Ras2	Rras2	55	23385	3	20.5882	2	2
P35281	Ras-related protein Rab-10	Rab10	290	22844	17	22.5	3	5
P35281	Ras-related protein Rab-10	Rab10	119	22527	10	15.5	3	5
O35509	Ras-related protein Rab-11B	Rab11b	182	24473	12	42.6606	7	8
O35509	Ras-related protein Rab-11B	Rab11b	152	24473	4	25.6881	4	4
P35284	Ras-related protein Rab-12	Rab12	74	27311	9	12.3457	2	2
P35286	Ras-related protein Rab-13	Rab13	52	22837	6	26.1084	2	2
Q91V41	Ras-related protein Rab-14	Rab14	239	23882	7	14.4186	3	4
P61107	Ras-related protein Rab-14	Rab14	81	23882	7	13.0233	2	5
Q5EB77	Ras-related protein Rab-18	Rab18	105	22962	3	14.0777	2	3
Q6NYB7	Ras-related protein Rab-1A	Rab1A	565	22663	38	58.5366	6	9
Q6NYB7	Ras-related protein Rab-1A	Rab1A	223	22663	20	57.0732	7	9
P10536	Ras-related protein Rab-1B	Rab1b	325	22173	19	22.3881	6	8
P10536	Ras-related protein Rab-1B	Rab1b	222	22173	9	38.806	6	8
P23640	Ras-related protein Rab-27A	Rab27a	229	25001	21	30.7692	7	13
P05712	Ras-related protein Rab-2A	Rab2a	124	23521	2	12.7359	2	2
Q8BHC1	Ras-related protein Rab-39B - Mus musculus (Mouse)	Rab39b	74	24621	21	10.7981	2	2
Q53B90	Ras-related protein Rab-43	Rab43	74	23249	7	11.9048	2	3
P05714	Ras-related protein Rab-4A	Rab4a	114	23891	6	16.9014	2	3
A1L1J8	Ras-related protein Rab-5B	Rab5b	343	23692	12	30.2326	4	8
A1L1J8	Ras-related protein Rab-5B	Rab5b	173	23692	7	27.4419	5	7
B0BNK1	Ras-related protein Rab-5C	Rab5c	199	23398	8	20.8333	3	5
Q9WVB1	Ras-related protein Rab-6A	Rab6a	144	23575	7	22.1154	3	4
Q9WVB1	Ras-related protein Rab-6A	Rab6a	115	23575	12	28.8461	2	3
P09527	Ras-related protein Rab-7a	Rab7a	626	23489	24	77.7778	10	14
P09527	Ras-related protein Rab-7a	Rab7a	159	23489	11	41.0628	5	8
Q63481	Ras-related protein Rab-7L1	Rab7l1	48	23074	2	13.7255	2	2
P35280	Ras-related protein Rab-8A	Rab8a	206	23653	14	14.0097	2	4
P70550	Ras-related protein Rab-8B	Rab8b	193	23588	12	5.7971	2	2
P62836	Ras-related protein Rap-1A	Rap1a	122	20974	4	7.06522	4	4
P62836	Ras-related protein Rap-1A	Rap1a	154	20974	5	19.0217	2	3
Q62636	Ras-related protein Rap-1b	Rap1b	143	20785	6	33.6957	4	5
Q62636	Ras-related protein Rap-1b	Rap1b	52	20785	2	15.2174	2	2
Q62703	Reticulocalbin-2	Rcn2	84	37248	5	10	2	2
Q9JK11	Reticulon-4	Rtn4	39	126310	10	9.28633	2	2
Q9JK11	Reticulon-4	Rtn4	64	126310	14	4.12726	2	2
O70276	Retinal pigment epithelium-specific 65 kDa protein	Rpe65	3690	60951	211	44.8405	20	41
O70276	Retinal pigment epithelium-specific 65 kDa protein	Rpe65	1416	60951	63	37.3358	15	32
Q9Z275	Retinaldehyde-binding protein 1 (CRALBP)- Mus musculus (Mouse)	Rlbp1	1553	36385	65	45.4259	10	14
Q9Z275	Retinaldehyde-binding protein 1 (CRALBP)- Mus musculus (Mouse)	Rlbp1	1675	36385	57	52.9968	12	28
Q920A6	Retinoid-inducible serine carboxypeptidase	Scpep1	140	51142	11	10.8407	3	7
Q920A6	Retinoid-inducible serine carboxypeptidase	Scpep1	489	51142	13	18.1416	4	8
Q80ZF7	Retinol dehydrogenase 10	Rdh10	64	38036	9	17.5953	3	3
Q80ZF7	Retinol dehydrogenase 10	Rdh10	704	38036	34	54.2522	11	18
Q6AXX5	Retinol dehydrogenase 11	Rdh11	108	35125	6	12.9747	2	2
Q6AXX5	Retinol dehydrogenase 11	Rdh11	86	35125	4	9.49367	2	2
P02696	Retinol-binding protein I, cellular (CRBP-I)	Rbp1	1225	15824	53	81.4815	9	21
P02696	Retinol-binding protein I, cellular (CRBP-I)	Rbp1	403	15836	12	51.1111	7	12
A7UJ12	Retinoschisin	Rs1	69	25559	3	9.82143	2	3
Q5XI73	Rho GDP-dissociation inhibitor 1	Arhgdia	198	23393	5	35.7843	5	5
Q6P9R4	Rho guanine nucleotide exchange factor 18 - Mus musculus (Mouse)	Arhgef18	38	114274	16	9.20666	3	3
Q6P9R4	Rho guanine nucleotide exchange factor 18 - Mus musculus (Mouse)	Arhgef18	36	114274	9	6.26836	2	2
Q62159	Rho-related GTP-binding protein RhoC - Mus musculus (Mouse)	Rhoc	376	21992	11	37.8238	4	6
Q62159	Rho-related GTP-binding protein RhoC - Mus musculus (Mouse)	Rhoc	272	21992	8	32.6425	4	7
P51489	Rhodopsin	Rho	948	39016	41	12.3563	2	9
P51489	Rhodopsin	Rho	530	39016	33	12.3563	2	9
Q66H68	RNA-binding protein 47	Rbm47	43	64053	6	12.3729	2	2
Q920Q6	RNA-binding protein Musashi homolog 2 - Mus musculus (Mouse)	Msi2	90	36915	10	18.2081	2	2
Q5PPM7	Rod outer segment membrane protein 1	Rom1	137	37213	6	6.26781	2	2
Q8CJ40	Rootletin (Ciliary rootlet coiled-coil protein) - Mus musculus (Mouse)	Crocc	45	226779	19	8.26282	3	3
Q8CJ40	Rootletin (Ciliary rootlet coiled-coil protein) - Mus musculus (Mouse)	Crocc	37	226779	34	12.3445	3	3
Q9Z2B3	RPE-retinal G protein-coupled receptor - Mus musculus (Mouse)	Rgr	152	32105	27	6.18557	2	4
P11507	Sarcoplasmic/endoplasmic reticulum calcium ATPase 2	Atp2a2	167	114694	17	16.1074	4	5
P18297	Sepiapterin reductase	Spr	242	28110	6	26.3359	2	4
Q91Y81	Septin-2	Sept2	34	41566	3	13.5734	2	2
P05545	Serine protease inhibitor A3K	Serpina3k	51	46532	9	6.25	2	2
P05544	Serine protease inhibitor A3L	Serpina3l	92	46248	10	20.8232	3	3
Q5XI34	Serine/threonine-protein phosphatase 2A 65 kDa regulatory subunit A alpha isoform	Ppp2r1a	129	65281	12	8.9983	2	2
Q5XI34	Serine/threonine-protein phosphatase 2A 65 kDa regulatory subunit A alpha isoform	Ppp2r1a	126	65281	6	14.4312	3	4
P62716	Serine/threonine-protein phosphatase 2A catalytic subunit beta isoform	Ppp2cb	122	35552	3	16.1812	3	3
P58389	Serine/threonine-protein phosphatase 2A regulatory subunit B' - Mus musculus (Mouse)	Ppp2r4	186	36687	6	14.2415	4	6
P62141	Serine/threonine-protein phosphatase PP1-beta catalytic subunit	Ppp1cb	50	37163	4	11.0092	2	2
P63088	Serine/threonine-protein phosphatase PP1-gamma catalytic subunit	Ppp1cc	65	36960	7	12.0743	2	2
P63088	Serine/threonine-protein phosphatase PP1-gamma catalytic subunit	Ppp1cc	183	36960	9	18.2662	3	4
P12346	Serotransferrin	Tf	1567	76346	64	52.8653	33	51
P12346	Serotransferrin	Tf	604	76346	23	26.9341	14	19
P29457	Serpin H1	Serpinh1	316	46560	9	17.506	3	4
P29457	Serpin H1	Serpinh1	652	46488	20	35.012	9	15
P02770	Serum albumin	Alb	618	68686	25	30.4276	11	13
P02770	Serum albumin	Alb	355	68686	11	11.6776	3	5
P55159	Serum paraoxonase/arylesterase 1	Pon1	555	39471	15	22.2535	4	6
P55159	Serum paraoxonase/arylesterase 1	Pon1	231	39471	7	12.6761	3	4
Q6AXM8	Serum paraoxonase/arylesterase 2	Pon2	69	39593	3	10.1695	2	3
Q68FP2	Serum paraoxonase/lactonase 3	Pon3	515	39433	21	28.2486	4	7
Q3B7V0	Short-chain dehydrogenase/reductase 3	Dhrs3	109	33631	7	26.4901	4	4
P15651	Short-chain specific acyl-CoA dehydrogenase, mitochondrial	Acads	148	44737	10	25.2427	3	5
Q63965	Sideroflexin-1	Sfxn1	156	35626	5	19.8758	3	3
Q9CYN2	Signal peptidase complex subunit 2 - Mus musculus (Mouse)	Spcs2	59	24962	2	13.2743	2	2
Q4FZX7	Signal recognition particle receptor subunit beta	Srprb	54	29551	7	14.8699	2	3
Q8C5L6	Skeletal muscle and kidney-enriched inositol phosphatase - Mus musculus (Mouse)	Inpp5k	126	54124	7	13.2479	4	5
Q8C5L6	Skeletal muscle and kidney-enriched inositol phosphatase - Mus musculus (Mouse)	Inpp5k	148	54124	11	10.0427	2	7
P62309	Small nuclear ribonucleoprotein G - Mus musculus (Mouse)	Snrpg	55	8490	5	50	2	2
B2RZB7	Small nuclear ribonucleoprotein Sm D1	Snrpd1	87	13273	7	24.3697	2	2
P31646	Sodium- and chloride-dependent GABA transporter 2	Slc6a13	197	68218	13	6.14618	3	4
P31646	Sodium- and chloride-dependent GABA transporter 2	Slc6a13	57	68218	6	3.15615	2	2
P06685	Sodium/potassium-transporting ATPase subunit alpha-1	Atp1a1	2720	112982	107	29.8143	15	18
P06685	Sodium/potassium-transporting ATPase subunit alpha-1	Atp1a1	352	112982	25	22.7762	8	8
P06687	Sodium/potassium-transporting ATPase subunit alpha-3	Atp1a3	104	111620	9	2.86278	3	3
P07340	Sodium/potassium-transporting ATPase subunit beta-1	Atp1b1	251	35179	16	17.1053	3	4
P07340	Sodium/potassium-transporting ATPase subunit beta-1	Atp1b1	61	35172	7	17.4342	2	3
P11167	Solute carrier family 2, facilitated glucose transporter member 1 Glut-1	Slc2a1	1069	53927	55	13.0081	7	14
P11167	Solute carrier family 2, facilitated glucose transporter member 1 Glut-1	Slc2a1	452	53927	25	16.0569	4	6
P0C546	Solute carrier family 25 member 42	Slc25a42	55	35077	6	18.8679	2	2
O35913	Solute carrier organic anion transporter family member 1A4	Slco1a4	155	73203	14	17.7005	4	5
O54861	Sortilin	Sort1	57	91111	7	8	2	3
O88307	Sortilin-related receptor - Mus musculus (Mouse)	Sorl1	279	246963	21	11.7381	9	12
Q6AXV4	Sorting and assembly machinery component 50 homolog	Samm50	142	51927	6	16.8443	5	5
P16086	Spectrin alpha chain, brain	Sptan1	1442	284462	70	20.0647	26	31
P16086	Spectrin alpha chain, brain	Sptan1	2420	284462	80	21.4401	25	28
Q6XDA1	Spectrin alpha chain, erythrocyte	Spta1	499	276622	42	12.6294	17	20
Q6XDA1	Spectrin alpha chain, erythrocyte	Spta1	246	279822	19	5.17598	4	6
Q62261	Spectrin beta chain, brain 1 - Mus musculus (Mouse)	Sptbn1	146	274052	22	6.30554	4	5
Q62261	Spectrin beta chain, brain 1 - Mus musculus (Mouse)	Sptbn1	800	274052	44	12.738	11	16
Q9QWN8	Spectrin beta chain, brain 2	Sptbn2	1020	270897	60	18.8442	19	27
Q6XDA0	Spectrin beta chain, erythrocyte	Sptb	532	246329	48	14.2387	10	13
Q6XDA0	Spectrin beta chain, erythrocyte	Sptb	715	245098	42	18.1391	21	23
Q3UMC0	Spermatogenesis-associated protein 5 - Mus musculus (Mouse)	Spata5	46	97195	8	8.7346	2	2
Q99NB9	Splicing factor 3B subunit 1 - Mus musculus (Mouse)	Sf3b1	62	145724	18	13.6503	4	4
Q6PDM2	Splicing factor, arginine/serine-rich 1 - Mus musculus (Mouse)	Sfrs1	114	27728	7	24.1935	3	3
P84104	Splicing factor, arginine/serine-rich 3 - Mus musculus (Mouse)	Sfrs3	160	19318	25	29.2683	3	5
Q4KLJ1	Splicing factor, arginine/serine-rich 7	Sfrs7	157	17891	44	25.4682	3	5
Q4KM71	Splicing factor, proline- and glutamine-rich	Sfpq	33	75394	8	4.43491	2	2
Q4FZT0	Stomatin-like protein 2	Stoml2	195	38390	4	11.0482	2	3
P48721	Stress-70 protein, mitochondrial	Hspa9	1173	73812	57	30.9278	13	20
P48721	Stress-70 protein, mitochondrial	Hspa9	1624	73812	37	33.5788	16	31
O35814	Stress-induced-phosphoprotein 1	Stip1	40	62530	9	12.1547	2	2
Q9Z1M9	Structural maintenance of chromosomes protein 1A	Smc1a	33	143127	31	18.2482	4	5
P97690	Structural maintenance of chromosomes protein 3	Smc3	52	138362	37	14.7775	4	4
Q920L2	Succinate dehydrogenase [ubiquinone] flavoprotein subunit, mitochondrial	Sdha	443	71570	16	24.3902	6	9
Q920L2	Succinate dehydrogenase [ubiquinone] flavoprotein subunit, mitochondrial	Sdha	106	71570	6	14.939	4	4
P21913	Succinate dehydrogenase [ubiquinone] iron-sulfur subunit	Sdhb	135	16777	13	38.2979	4	4
P21913	Succinate dehydrogenase [ubiquinone] iron-sulfur subunit	Sdhb	64	31830	2	7.44681	2	2
Q9Z2I9	Succinyl-CoA ligase [ADP-forming] subunit beta, mitochondrial - Mus musculus (Mouse)	Sucla2	127	50082	4	14.4708	3	4
Q9Z2I9	Succinyl-CoA ligase [ADP-forming] subunit beta, mitochondrial - Mus musculus (Mouse)	Sucla2	172	50082	6	11.879	2	4
P13086	Succinyl-CoA ligase [GDP-forming] subunit alpha, mitochondrial	Suclg1	222	35009	10	28.9017	4	5
P13086	Succinyl-CoA ligase [GDP-forming] subunit alpha, mitochondrial	Suclg1	213	35009	6	22.8324	3	5
Q9Z2I8	Succinyl-CoA ligase [GDP-forming] subunit beta, mitochondrial - Mus musculus (Mouse)	Suclg2	104	46811	6	22.1709	2	2
B2GV06	Succinyl-CoA:3-ketoacid-coenzyme A transferase 1, mitochondrial	Oxct1	213	55953	14	21.7308	5	7
P10960	Sulfated glycoprotein 1	Psap	438	61084	40	25.4513	7	13
P10960	Sulfated glycoprotein 1	Psap	328	61084	18	17.3285	5	10
P17988	Sulfotransferase 1A1	Sult1a1	40	33884	3	14.0893	2	2
P07632	Superoxide dismutase [Cu-Zn]	Sod1	327	15902	9	45.4545	4	8
P07895	Superoxide dismutase [Mn], mitochondrial	Sod2	337	24659	14	28.3784	6	9
P07895	Superoxide dismutase [Mn], mitochondrial	Sod2	141	24659	6	27.4775	3	4
Q64310	Surfeit locus protein 4 - Mus musculus (Mouse)	Surf4	209	30361	6	17.4721	2	3
Q64232	Synaptic glycoprotein SC2; Trans-2,3-enoyl-CoA reductase	Tecr	395	36067	19	30.8442	4	6
Q80TB8	Synaptic vesicle membrane protein VAT-1 homolog-like - Mus musculus (Mouse)	Vat1l	150	45788	26	15.8273	2	3
O55207	Synaptojanin-2	Synj2	38	165264	13	7.53138	2	2
P47861	Synaptotagmin-5	Syt5	53	43103	14	5.69948	2	2
O88385	Syntaxin-12	Stx12	205	31109	13	16.7883	2	3
Q9JI92	Syntenin-1	Sdcbp	59	32403	2	5.66667	2	2
Q9JI92	Syntenin-1	Sdcbp	109	32403	4	15	2	2
Q5XIM9	T-complex protein 1 subunit beta	Cct2	47	57422	11	15.7009	2	3
Q7TPB1	T-complex protein 1 subunit delta	Cct4	108	58063	5	10.5751	2	2
Q6P502	T-complex protein 1 subunit gamma	Cct3	249	60591	15	27.156	7	7
P26039	Talin-1 - Mus musculus (Mouse)	Tln1	87	269665	44	6.49351	5	5
P26039	Talin-1 - Mus musculus (Mouse)	Tln1	126	269665	25	8.02834	5	5
Q71LX4	Talin-2 - Mus musculus (Mouse)	Tln2	52	253398	16	2.56842	2	2
Q8BYJ6	TBC1 domain family member 4 - Mus musculus (Mouse)	Tbc1d4	34	147358	25	10.329	2	5
Q6PR54	Telomere-associated protein RIF1 - Mus musculus (Mouse)	Rif1	37	266063	13	4.21662	2	2
Q68FR0	Tetratricopeptide repeat protein 12	Ttc12	34	78703	24	7.52841	2	3
B0BNG0	Tetratricopeptide repeat protein 35	Ttc35	90	34847	9	17.1717	3	3
P11232	Thioredoxin	Txn	66	11668	3	26.6667	2	2
Q498E0	Thioredoxin domain-containing protein 12	Txndc12	47	19036	2	13.5294	2	2
Q9D1Q6	Thioredoxin domain-containing protein 4; Endoplasmic reticulum resident protein 44 - Mus musculus (Mouse)	Erp44	78	46823	2	8.12808	3	3
Q91W90	Thioredoxin domain-containing protein 5 - Mus musculus (Mouse)	Txndc5	58	46386	7	22.542	3	3
Q9Z0V6	Thioredoxin-dependent peroxide reductase, mitochondrial	Prdx3	334	28277	11	36.5759	6	11
Q9Z0V6	Thioredoxin-dependent peroxide reductase, mitochondrial	Prdx3	115	28277	7	27.2373	4	5
P24329	Thiosulfate sulfurtransferase	Tst	983	33386	31	45.7912	13	25
P24329	Thiosulfate sulfurtransferase	Tst	298	33386	8	29.9663	6	8
P49744	Thrombospondin-4	Thbs4	147	108145	6	9.18367	2	3
Q5U2X7	TIM21-like protein, mitochondrial		43	27859	5	24.4898	3	3
A2ASS6	Titin - Mus musculus (Mouse)	Ttn	35	3904053	230	5.67404	13	13
B5DEZ4	Transcription elongation regulator 1	Tcerg1	33	121748	15	15.0909	2	2
Q80ZB0	Transcription factor E2F6	E2f6	77	30863	22	19.4853	2	3
P61589	Transforming protein RhoA	Rhoa	335	21768	10	8.80829	4	6
P46462	Transitional endoplasmic reticulum ATPase	Vcp	191	89266	10	12.9032	7	7
P46462	Transitional endoplasmic reticulum ATPase	Vcp	1095	89266	34	36.4764	16	25
Q7TPJ0	Translocon-associated protein subunit alpha	Ssr1	61	35607	3	8.15047	2	2
Q07984	Translocon-associated protein subunit delta	Ssr4	108	18968	2	13.8728	2	2
Q07984	Translocon-associated protein subunit delta	Ssr4	224	18968	7	23.1214	3	7
Q63584	Transmembrane emp24 domain-containing protein 10	Tmed10	118	24895	4	9.13242	2	3
Q63584	Transmembrane emp24 domain-containing protein 10	Tmed10	109	24895	8	16.895	4	7
Q5I0E7	Transmembrane emp24 domain-containing protein 9	Tmed9	72	24994	3	12.766	3	3
Q5U2V8	Transmembrane protein 111	Tmem111	106	29960	5	24.9042	3	3
Q9Z142	Transmembrane protein 33	Tmem33	98	28013	8	12.9555	3	3
Q9Z142	Transmembrane protein 33	Tmem33	148	28013	8	23.0769	2	4
Q4VAE3	Transmembrane protein 65 - Mus musculus (Mouse)	Tmem65	150	24902	7	28.6325	5	6
Q8BFY9	Transportin-1 - Mus musculus (Mouse)	Tnpo1	145	101246	8	7.23831	4	5
Q99LG2	Transportin-2 - Mus musculus (Mouse)	Tnpo2	158	100391	5	5.18602	3	4
P02767	Transthyretin	Ttr	397	15710	11	63.9456	4	10
P02767	Transthyretin	Ttr	548	15710	11	55.7823	4	9
P32089	Tricarboxylate transport protein, mitochondrial	Slc25a1	106	33814	7	18.6495	3	3
Q64428	Trifunctional enzyme subunit alpha, mitochondrial	Hadha	1085	82613	49	51.6383	22	33
Q64428	Trifunctional enzyme subunit alpha, mitochondrial	Hadha	897	82613	38	44.692	21	30
Q60587	Trifunctional enzyme subunit beta, mitochondrial	Hadhb	326	51353	19	25.4737	7	11
Q60587	Trifunctional enzyme subunit beta, mitochondrial	Hadhb	210	51382	13	23.7895	8	10
P48500	Triosephosphate isomerase	Tpi1	625	26832	15	57.0281	9	15
P48500	Triosephosphate isomerase	Tpi1	131	26832	5	26.9076	3	5
Q6PFY8	Tripartite motif-containing protein 45 - Mus musculus (Mouse)	Trim45	35	64144	6	15.8621	2	2
Q9EQV6	Tripeptidyl-peptidase 1	Tpp1	314	61294	7	8.70337	3	6
Q9EQV6	Tripeptidyl-peptidase 1	Tpp1	453	61294	13	17.762	4	8
P04692	Tropomyosin alpha-1 chain	Tpm1	75	32661	28	9.50704	3	3
Q63610	Tropomyosin alpha-3 chain	Tpm3	39	28989	12	27.8226	2	2
P09495	Tropomyosin alpha-4 chain	Tpm4	89	28492	7	26.6129	3	3
Q304F3	Troponin C, skeletal muscle	Tnnc2	155	18098	7	26.875	2	3
P68370	Tubulin alpha-1A chain	Tuba1a	1820	50104	58	3.10421	16	30
Q6P9V9	Tubulin alpha-1B chain	Tuba1b	449	50120	12	23.5033	6	10
Q6P9V9	Tubulin alpha-1B chain	Tuba1b	2153	50120	68	49.6674	16	31
Q6AYZ1	Tubulin alpha-1C chain	Tuba1c	843	49877	37	36.5256	6	9
Q6AYZ1	Tubulin alpha-1C chain	Tuba1c	2104	49905	68	4.00891	16	30
Q5XIF6	Tubulin alpha-4A chain	Tuba4a	1505	49892	48	4.46429	13	26
Q6AY56	Tubulin alpha-8 chain	Tuba8	630	50006	32	2.89532	7	14
P85108	Tubulin beta-2A chain	Tubb2a	1442	49875	73	24.0449	18	32
Q3KRE8	Tubulin beta-2B chain	Tubb2b	1829	49921	64	10.7865	9	18
Q6P9T8	Tubulin beta-2C chain	Tubb2c	821	49769	35	50.7865	13	20
Q6P9T8	Tubulin beta-2C chain	Tubb2c	2243	49799	72	54.6067	18	50
B4F7C2	Tubulin beta-4 chain	Tubb4	1482	49554	68	4.05405	14	29
P69897	Tubulin beta-5 chain	Tubb5	738	49639	30	10.5856	12	18
P69897	Tubulin beta-5 chain	Tubb5	1998	49639	69	17.1171	17	47
Q4QQV0	Tubulin beta-6 chain	Tubb6	1094	50058	46	12.528	9	16
P27512	Tumor necrosis factor receptor superfamily member 5 - Mus musculus (Mouse)	Cd40	62	32071	33	12.8028	2	2
P57784	U2 small nuclear ribonucleoprotein A' - Mus musculus (Mouse)	Snrpa1	141	28340	6	22.7451	2	3
P62989	Ubiquitin	Rps27a	516	8560	24	61.8421	4	8
P62989	Ubiquitin	Rps27a	585	8560	31	64.4737	5	8
Q6J1Y9	Ubiquitin carboxyl-terminal hydrolase 19	Usp19	150	150454	75	7.42647	5	7
Q6J1Y9	Ubiquitin carboxyl-terminal hydrolase 19	Usp19	62	150454	49	5.29412	3	5
B2RZA9	Ubiquitin carrier protein	Ube2l3	92	17850	4	6.08	2	3
Q9EQX9	Ubiquitin-conjugating enzyme E2 N	Ube2n	55	17113	6	34.8684	4	5
Q9CZY3	Ubiquitin-conjugating enzyme E2 variant 1 - Mus musculus (Mouse)	Ube2v1	92	16344	4	31.2925	3	3
Q7M767	Ubiquitin-conjugating enzyme E2 variant 2	Ube2v2	57	16356	6	55.1724	3	3
Q7M767	Ubiquitin-conjugating enzyme E2 variant 2	Ube2v2	34	16342	2	13.1035	2	2
Q5U300	Ubiquitin-like modifier-activating enzyme 1	Uba1	125	117734	10	5.38752	2	3
Q5U300	Ubiquitin-like modifier-activating enzyme 1	Uba1	190	117734	8	9.73535	5	7
P31254	Ubiquitin-like modifier-activating enzyme 1 Y - Mus musculus (Mouse)	Ube1ay	121	117962	8	2.93006	2	3
Q80U95	Ubiquitin-protein ligase E3C - Mus musculus (Mouse)	Ube3c	36	123896	6	5.44783	3	3
Q9JLA3	UDP-glucose:glycoprotein glucosyltransferase 1	Uggt1	829	173940	37	26.5635	20	24
Q9JLA3	UDP-glucose:glycoprotein glucosyltransferase 1	Uggt1	430	173940	20	13.7331	16	20
Q6AXX6	Uncharacterized protein C10orf58 homolog		182	25746	8	26.6375	6	6
Q6AXX6	Uncharacterized protein C10orf58 homolog		57	25746	4	17.9039	3	3
Q9CQY6	Uncharacterized protein C6orf125 homolog - Mus musculus (Mouse)		68	16310	4	28.6765	2	3
Q8C7X2	Uncharacterized protein KIAA0090 - Mus musculus (Mouse)	Kiaa0090	163	111535	9	11.334	6	8
Q3UHU5	Uncharacterized protein KIAA0802 - Mus musculus (Mouse)	Kiaa0802	36	213731	18	9.92288	2	3
Q9CQE8	UPF0568 protein C14orf166 homolog - Mus musculus (Mouse)		149	28135	5	17.6229	3	4
B1WC88	UPF0729 protein C18orf32 homolog		34	8030	2	16.6667	2	3
Q91ZJ5	UTP--glucose-1-phosphate uridylyltransferase - Mus musculus (Mouse)	Ugp2	55	56944	3	5.70866	2	2
P50516	Vacuolar ATP synthase catalytic subunit A - Mus musculus (Mouse)	Atp6v1a	616	68283	23	33.2253	13	22
P50516	Vacuolar ATP synthase catalytic subunit A - Mus musculus (Mouse)	Atp6v1a	701	68283	22	37.1151	12	18
P62815	Vacuolar ATP synthase subunit B, brain isoform	Atp6v1b2	263	56515	9	21.7221	5	7
P62815	Vacuolar ATP synthase subunit B, brain isoform	Atp6v1b2	335	56515	13	31.5068	8	9
Q6AY86	Vacuolar protein sorting-associated protein 26A	Vps26a	52	38091	2	9.17431	2	2
B5DFC1	Vacuolar protein sorting-associated protein 35	Vps35	520	91655	19	18.0905	5	7
Q5KU39	Vacuolar protein sorting-associated protein 41 homolog - Mus musculus (Mouse)	Vps41	41	98539	23	9.73036	3	3
Q5FVI6	Vacuolar proton pump subunit C 1	Atp6v1c1	52	43873	9	8.63874	2	3
Q6PCU2	Vacuolar proton pump subunit E 1	Atp6v1e1	112	26112	11	31.4159	5	8
Q6PCU2	Vacuolar proton pump subunit E 1	Atp6v1e1	269	26112	6	27.8761	3	6
P25286	Vacuolar proton translocating ATPase 116 kDa subunit a isoform 1	Atp6v0a1	53	96328	7	7.27056	3	4
P45953	Very long-chain specific acyl-CoA dehydrogenase, mitochondrial	Acadvl	1416	70705	38	40.916	18	33
P45953	Very long-chain specific acyl-CoA dehydrogenase, mitochondrial	Acadvl	363	70705	12	19.8473	7	9
Q3MIE4	Vesicle amine transport protein 1 homolog (T californica)	Vat1	150	43069	26	10.8374	2	3
P63045	Vesicle-associated membrane protein 2	Vamp2	139	12683	4	53.4483	2	2
Q9Z270	Vesicle-associated membrane protein-associated protein A	Vapa	125	27837	4	15.261	2	3
Q9Z270	Vesicle-associated membrane protein-associated protein A	Vapa	200	27837	8	34.1365	6	6
Q9QUL6	Vesicle-fusing ATPase	Nsf	88	82484	11	19.6237	7	8
Q4KM74	Vesicle-trafficking protein SEC22b	Sec22b	273	24725	8	22.7907	3	7
Q9Z1A6	Vigilin	Hdlbp	118	141496	18	13.0126	5	6
P31000	Vimentin	Vim	341	53655	25	26.3948	6	7
P85972	Vinculin	Vcl	70	116644	18	17.8236	6	6
P85972	Vinculin	Vcl	79	116644	49	14.6342	3	5
Q9Z2L0	Voltage-dependent anion-selective channel protein 1	Vdac1	545	30737	12	36.0424	7	10
Q9Z2L0	Voltage-dependent anion-selective channel protein 1	Vdac1	1449	30737	36	76.6784	16	28
P81155	Voltage-dependent anion-selective channel protein 2	Vdac2	370	31726	17	27.7966	4	6
P81155	Voltage-dependent anion-selective channel protein 2	Vdac2	1515	31713	49	39.661	11	31
Q9R1Z0	Voltage-dependent anion-selective channel protein 3	Vdac3	633	30778	21	29.3286	6	12
Q5RKI0	WD repeat-containing protein 1	Wdr1	56	66365	6	6.27063	2	2
Q71LX6	Xin actin-binding repeat-containing protein 2	Xirp2	42	373982	18	6.79175	2	2
Q6AXN8	Zinc finger and SCAN domain-containing protein 21	Zscan21	33	62972	5	5.22523	2	2
Q5DU37	Zinc finger FYVE domain-containing protein 26 - Mus musculus (Mouse)	Zfyve26	43	282781	39	7.78964	4	8
A2A791	Zinc finger MYM-type protein 4 - Mus musculus (Mouse)	Zmym4	33	172326	8	2.58231	2	2
Q56A10	Zinc finger protein 608 - Mus musculus (Mouse)	Znf608	33	162244	13	9.79484	3	3
A0JPN2	Zinc transporter ZIP4	Slc39a4	211	71076	9	6.70732	2	2
Total f								897
a Swiss Protein database accession numbers are shown; for links use the EXPASY server at http://expasy.org/sprot/.
b From the Swiss Protein database
c The score is a composite proprietary index of parameters proteins (Pappin DJ, Hojrup P, Bleasby AJ. (1993) Rapid identification of proteins by peptide-mass fingerprinting. Curr Biol. 1993 Jun 1;3(6):327-32. PMID: 15335725) that indicates the confidence level in the identified.
d Calculated number of unique peptides for the identified proteins.
e Calculated number of total peptides for the identified proteins. Number of independent peptide matches in our mass spectrometric analyses has been presented. It is generally accepted that the threshold of an event is significant if it would be expected to occur at random with a frequency of less than 5%. Score and peptide matches provides an insight into the confidence in the dataset or the ide…
f Total of proteins identified by LC MS/MS and bioinformatics in the detergent-soluble (S) and detergent-insoluble (P) fraction in each preparation. Decoy database searches with identified peptides revealed low false
discovery rates for each sample set as follows: experiment 1 (S) = 0.00%, (P)= 1.41%; experiment 2 (S)= 1.71%, (P)= 0.00%; experiment 3 (S)= 0.81%, (P)= 0.00%.
