# Supplementary material for: Age-Related Changes in the Retinal Pigment Epithelium (RPE)
Source: PLoS One. 2012 Jun 11;7(6):e38673. doi: 10.1371/journal.pone.0038673 (PMC3372495; doi:10.1371/journal.pone.0038673)
Supplement: Table S4 — List of proteins identified on old CB fraction of RPE cells. (XLS) [file pone.0038673.s006.xls]

## Sheet: CB-Aged
Supplementary Table 4. List of proteins identified on old CB fraction of RPE cells.
Swiss Protein	Protein Identified	Gene	Best Experimental	Experimental	Matched	Sequence	Calculated	Calculated
accession nºa		Symbolb	Scorec	Mr (kDa)	Protein	Coverage (%)	Unique peptidesd	Total peptidese
B0BNL8	1-acyl-sn-glycerol-3-phosphate acyltransferase gamma	Agpat3	218	43268	18	11.4362	3	4
P26772	10 kDa heat shock protein, mitochondrial	Hspe1	59	10895	5	25.4902	2	2
O08810	116 kDa U5 small nuclear ribonucleoprotein component - Mus musculus (Mouse)	Eftud2	123	109291	11	9.16581	3	4
P35213	14-3-3 protein beta/alpha	Ywhab	221	28037	15	15.8537	4	6
P62260	14-3-3 protein epsilon	Ywhae	348	29155	11	22.7451	5	7
P62260	14-3-3 protein epsilon	Ywhae	800	29155	33	46.2745	10	14
P68511	14-3-3 protein eta	Ywhah	138	28194	16	22.7642	4	6
P61983	14-3-3 protein gamma	Ywhag	191	28285	12	13.3603	4	6
P68255	14-3-3 protein theta	Ywhaq	138	27761	12	14.6939	3	5
P63102	14-3-3 protein zeta/delta	Ywhaz	186	27754	9	22.8571	5	6
P63102	14-3-3 protein zeta/delta	Ywhaz	575	27754	17	36.7347	7	8
Q5XI78	2-oxoglutarate dehydrogenase E1 component, mitochondrial	Ogdh	158	116221	26	15.1515	6	7
Q5XI78	2-oxoglutarate dehydrogenase E1 component, mitochondrial	Ogdh	158	116221	10	6.25611	3	5
Q64591	2,4-dienoyl-CoA reductase, mitochondrial	Decr1	291	36110	11	36.4179	8	10
Q64591	2,4-dienoyl-CoA reductase, mitochondrial	Decr1	432	36110	17	41.791	9	16
Q5U2S7	26S proteasome non-ATPase regulatory subunit 3	Psmd3	36	60661	4	8.11321	4	4
O70351	3-hydroxyacyl-CoA dehydrogenase type-2	Hsd17b10	390	27229	10	44.0613	5	8
O70351	3-hydroxyacyl-CoA dehydrogenase type-2	Hsd17b10	254	27229	10	50.1916	7	8
P29266	3-hydroxyisobutyrate dehydrogenase, mitochondrial	Hibadh	347	35280	8	22.0895	4	8
P21775	3-ketoacyl-CoA thiolase A, peroxisomal	Acaa1a	189	43806	9	19.8113	4	7
P13437	3-ketoacyl-CoA thiolase, mitochondrial	Acaa2	1062	41844	29	37.2796	8	19
P13437	3-ketoacyl-CoA thiolase, mitochondrial	Acaa2	157	41844	7	17.6322	4	4
P97532	3-mercaptopyruvate sulfurtransferase	Mpst	223	32919	5	19.5286	3	3
P23965	3,2-trans-enoyl-CoA isomerase, mitochondrial	Dci	154	32234	9	13.8408	2	2
P23965	3,2-trans-enoyl-CoA isomerase, mitochondrial	Dci	565	32234	32	19.5286	6	10
Q9JLJ3	4-trimethylaminobutyraldehyde dehydrogenase	Aldh9a1	38	53480	8	9.31174	3	3
P62282	40S ribosomal protein S11	Rps11	47	18419	6	41.1392	3	3
P62278	40S ribosomal protein S13	Rps13	126	17212	6	52.9801	3	4
P13471	40S ribosomal protein S14	Rps14	144	16263	9	44.3709	2	3
P62246	40S ribosomal protein S15a	Rps15a	99	14830	6	39.3103	2	3
P62250	40S ribosomal protein S16	Rps16	149	16435	7	45.8904	2	3
P62250	40S ribosomal protein S16	Rps16	196	16435	11	40.411	3	5
P04644	40S ribosomal protein S17	Rps17	103	15500	5	45.1852	2	3
P62271	40S ribosomal protein S18	Rps18	117	17708	7	44.7368	4	4
P17074	40S ribosomal protein S19	Rps19	123	16076	9	34.4828	4	5
P62268	40S ribosomal protein S23	Rps23	139	15798	4	30.0699	2	2
P62850	40S ribosomal protein S24	Rps24	41	15413	6	19.5489	2	2
P62853	40S ribosomal protein S25	Rps25	168	13734	10	43.2	3	4
P62856	40S ribosomal protein S26	Rps26	257	13008	7	38.2609	2	3
P62909	40S ribosomal protein S3	Rps3	239	26657	13	51.4403	8	9
P49242	40S ribosomal protein S3a	Rps3a	94	29926	5	25.3788	2	2
P62703	40S ribosomal protein S4, X isoform	Rps4x	127	29569	6	28.8973	3	5
P62083	40S ribosomal protein S7	Rps7	52	22113	6	25.7732	2	2
P62243	40S ribosomal protein S8	Rps8	197	24190	10	28.8461	3	5
P29314	40S ribosomal protein S9	Rps9	88	22578	16	34.0206	3	4
P38983	40S ribosomal protein SA	Rpsa	216	32803	5	18.9831	3	4
Q794F9	4F2 cell-surface antigen heavy chain	Slc3a2	718	58036	24	26.945	7	13
Q794F9	4F2 cell-surface antigen heavy chain	Slc3a2	47	58036	4	6.83112	2	3
P21588	5'-nucleotidase	Nt5e	56	63928	8	13.7153	2	2
Q6Q0N3	5'-nucleotidase domain-containing protein 2	Nt5dc2	91	63612	6	6.87161	2	2
P63039	60 kDa heat shock protein, mitochondrial	Hspd1	213	60917	7	13.6126	4	5
P19945	60S acidic ribosomal protein P0	Rplp0	177	34194	6	28.7066	4	5
P19944	60S acidic ribosomal protein P1	Rplp1	66	11491	4	33.3333	2	3
P62907	60S ribosomal protein L10a	Rpl10a	78	24901	4	23.5023	2	2
P62914	60S ribosomal protein L11	Rpl11	132	20240	6	20.2247	2	5
P23358	60S ribosomal protein L12	Rpl12	275	17835	6	28.4849	3	4
P41123	60S ribosomal protein L13	Rpl13	100	24294	9	18.9574	2	3
P35427	60S ribosomal protein L13a	Rpl13a	51	23449	8	28.0788	3	3
Q63507	60S ribosomal protein L14	Rpl14	172	23324	10	30.8411	3	4
P61314	60S ribosomal protein L15	Rpl15	45	24131	10	9.31372	2	3
P24049	60S ribosomal protein L17	Rpl17	61	21409	7	35.8696	2	3
P12001	60S ribosomal protein L18	Rpl18	229	21645	9	38.8298	3	4
P62718	60S ribosomal protein L18a	Rpl18a	81	20719	6	32.3864	3	3
P62752	60S ribosomal protein L23a	Rpl23a	78	17684	3	16.0256	2	2
P83732	60S ribosomal protein L24	Rpl24	64	17768	7	50.3185	2	2
P61354	60S ribosomal protein L27	Rpl27	46	15788	2	17.6471	3	3
P18445	60S ribosomal protein L27a	Rpl27a	58	16608	4	30.4054	2	2
P62902	60S ribosomal protein L31	Rpl31	97	14454	3	26.4	2	3
P63174	60S ribosomal protein L38	Rpl38	65	8199	4	48.5714	3	3
P50878	60S ribosomal protein L4	Rpl4	47	47257	9	13.8425	2	2
P21533	60S ribosomal protein L6	Rpl6	125	33541	7	22.1476	2	3
P05426	60S ribosomal protein L7	Rpl7	127	30310	32	33.4615	4	5
P62425	60S ribosomal protein L7a	Rpl7a	125	29958	4	36.4662	4	4
P17077	60S ribosomal protein L9	Rpl9	83	21880	10	42.1875	4	4
P06761	78 kDa glucose-regulated protein	Hspa5	2161	72302	94	42.3547	20	35
P06761	78 kDa glucose-regulated protein	Hspa5	789	72302	33	34.0979	16	21
Q5U306	A-kinase anchor protein 8-like	Akap8l	33	71263	10	3.42679	2	3
Q5XI64	Abhydrolase domain-containing protein 6	Abhd6	290	38287	9	21.6617	6	8
P17764	Acetyl-CoA acetyltransferase, mitochondrial	Acat1	570	44666	11	20.7547	4	8
P17764	Acetyl-CoA acetyltransferase, mitochondrial	Acat1	125	44666	6	19.1038	2	2
Q6P7S1	Acid ceramidase	Asah1	368	44641	20	34.0102	6	10
Q6P7S1	Acid ceramidase	Asah1	61	44641	9	19.2893	3	3
P49911	Acidic leucine-rich nuclear phosphoprotein 32 family member A	Anp32a	192	28520	3	10.9312	3	4
Q5XIE0	Acidic leucine-rich nuclear phosphoprotein 32 family member E	Anp32e	108	29400	4	32.1705	3	4
Q9ER34	Aconitate hydratase, mitochondrial	Aco2	2692	85380	79	46.4103	20	36
Q9ER34	Aconitate hydratase, mitochondrial	Aco2	90	85380	4	13.8461	4	4
B2GV73	Actin-related protein 2/3 complex subunit 3	Arpc3	160	20511	6	32.0225	2	2
B2GV73	Actin-related protein 2/3 complex subunit 3	Arpc3	102	20511	5	16.2921	2	3
B2RZ72	Actin-related protein 2/3 complex subunit 4	Arpc4	113	19654	8	34.5238	4	5
Q4V7C7	Actin-related protein 3	Actr3	65	47327	2	12.6794	2	2
Q4V7C7	Actin-related protein 3	Actr3	68	47327	2	10.0479	2	2
P68035	Actin, alpha cardiac muscle 1	Actc1	1911	41992	46	9.54907	7	13
P68035	Actin, alpha cardiac muscle 1	Actc1	2005	41992	62	4.24403	10	23
P60711	Actin, cytoplasmic 1	Actb	3582	41710	90	51.4667	11	30
P60711	Actin, cytoplasmic 1	Actb	3511	41710	95	61.3333	14	36
P63259	Actin, cytoplasmic 2	Actg1	3097	41766	104	59.7333	16	30
Q9CR21	Acyl carrier protein, mitochondrial - Mus musculus (Mouse)	Ndufab1	106	17359	2	9.61538	2	2
B3DMA2	Acyl-CoA dehydrogenase family member 11	Acad11	66	87311	10	10.1412	3	4
Q3URE1	Acyl-CoA synthetase family member 3, mitochondrial - Mus musculus (Mouse)	Acsf3	105	65036	5	7.54717	2	3
Q6AYT9	Acyl-coenzyme A synthetase ACSM5, mitochondrial	Acsm5	64	64582	6	10.0346	2	2
Q6AYT9	Acyl-coenzyme A synthetase ACSM5, mitochondrial	Acsm5	461	64582	25	35.1211	12	18
O88267	Acyl-coenzyme A thioesterase 1	Acot1	53	45984	6	22.9117	2	2
P84082	ADP-ribosylation factor 2	Arf2	156	20733	6	24.8619	2	4
P84082	ADP-ribosylation factor 2	Arf2	960	20733	26	38.674	5	9
P61206	ADP-ribosylation factor 3	Arf3	337	20588	11	54.6961	5	10
P61206	ADP-ribosylation factor 3	Arf3	964	20588	28	26.5193	5	12
P61751	ADP-ribosylation factor 4	Arf4	90	20384	3	5.55556	2	3
P61751	ADP-ribosylation factor 4	Arf4	1038	20384	29	50.5556	7	14
P84083	ADP-ribosylation factor 5	Arf5	860	20517	26	5.55556	5	11
P62332	ADP-ribosylation factor 6	Arf6	202	20069	8	46.8571	3	6
P61212	ADP-ribosylation factor-like protein 1	Arl1	91	20398	3	17.1271	2	2
Q66HA6	ADP-ribosylation factor-like protein 8B	Arl8b	34	21525	3	21.5054	3	3
Q05962	ADP/ATP translocase 1	Slc25a4	806	32968	45	32.8859	7	14
Q05962	ADP/ATP translocase 1	Slc25a4	2655	32968	138	53.3557	10	18
Q09073	ADP/ATP translocase 2	Slc25a5	832	32880	58	15.1007	4	7
Q09073	ADP/ATP translocase 2	Slc25a5	893	32880	68	18.7919	10	17
Q3V132	ADP/ATP translocase 4 - Mus musculus (Mouse)	Slc25a31	101	35235	10	5.3125	2	3
P50475	Alanyl-tRNA synthetase, cytoplasmic	Aars	154	106841	6	8.47107	3	4
P51635	Alcohol dehydrogenase [NADP+]	Akr1a1	58	36483	4	11.0769	3	4
P51635	Alcohol dehydrogenase [NADP+]	Akr1a1	165	36483	8	29.5385	3	4
Q66HF8	Aldehyde dehydrogenase X, mitochondrial	Aldh1b1	43	57516	13	9.05588	2	4
P11884	Aldehyde dehydrogenase, mitochondrial	Aldh2	1975	56453	74	29.8	12	23
P11884	Aldehyde dehydrogenase, mitochondrial	Aldh2	345	56453	13	42.5819	8	12
Q66HG4	Aldose 1-epimerase	Galm	81	37869	4	12.8655	3	3
P14046	Alpha-1-inhibitor 3	A1i3	226	163670	28	9.27556	4	4
Q63041	Alpha-1-macroglobulin	A1m	44	167019	8	8.26667	3	3
Q9DBE8	Alpha-1,3-mannosyltransferase ALG2 - Mus musculus (Mouse)	Alg2	222	47374	17	26.0241	5	9
Q9Z1P2	Alpha-actinin-1	Actn1	1085	102896	37	3.02691	9	13
Q9Z1P2	Alpha-actinin-1	Actn1	601	102896	25	10.426	11	15
Q9JI91	Alpha-actinin-2 - Mus musculus (Mouse)	Actn2	71	103588	9	6.04027	2	2
B2GVB3	Alpha-actinin-3	Actn3	150	102978	3	1.33333	2	2
Q9QXQ0	Alpha-actinin-4	Actn4	1204	104849	44	20.6367	10	14
Q9QXQ0	Alpha-actinin-4	Actn4	1018	104849	31	28.2108	18	24
Q64057	Alpha-aminoadipic semialdehyde dehydrogenase	Aldh7a1	294	25142	12	16.3265	6	8
P04764	Alpha-enolase	Eno1	1176	47111	45	46.0829	12	21
P04764	Alpha-enolase	Eno1	149	47111	7	14.7465	3	3
P23565	Alpha-internexin	Ina	49	56082	6	9.10891	2	2
Q66H12	Alpha-N-acetylgalactosaminidase	Naga	99	46840	4	13.494	2	2
Q66H12	Alpha-N-acetylgalactosaminidase	Naga	72	46840	3	11.0843	2	2
P21396	Amine oxidase [flavin-containing] A	Maoa	122	59470	6	14.8289	4	4
Q8R1Q3	Angiopoietin-related protein 7 - Mus musculus (Mouse)	Angptl7	79	38989	4	16.0237	2	2
Q02357	Ankyrin-1 - Mus musculus (Mouse)	Ank1	138	204101	6	4.13534	6	6
Q02357	Ankyrin-1 - Mus musculus (Mouse)	Ank1	289	204101	24	13.319	8	9
Q07936	Annexin A2	Anxa2	947	38654	33	51.0324	10	16
Q07936	Annexin A2	Anxa2	496	38654	15	28.0236	4	6
P14668	Annexin A5	Anxa5	276	35722	12	25.7053	4	8
P14668	Annexin A5	Anxa5	42	35722	11	14.7335	2	2
P48037	Annexin A6	Anxa6	693	75706	21	15.7504	4	8
P52303	AP-1 complex subunit beta-1	Ap1b1	321	104522	10	7.31707	2	2
B2RYN6	AP-1 complex subunit gamma-1	Ap1g1	39	91292	7	4.62287	2	2
B0BNM1	Apolipoprotein A-I-binding protein	Apoa1bp	149	30953	7	17.0213	3	5
Q9JM53	Apoptosis-inducing factor 1, mitochondrial	Aifm1	90	66681	9	14.5425	2	2
Q9JM53	Apoptosis-inducing factor 1, mitochondrial	Aifm1	178	66681	9	16.3399	5	6
P13221	Aspartate aminotransferase, cytoplasmic	Got1	155	46400	11	22.5182	5	9
P00507	Aspartate aminotransferase, mitochondrial	Got2	3753	47284	110	53.9535	16	32
P00507	Aspartate aminotransferase, mitochondrial	Got2	213	47284	7	17.6744	4	6
P11608	ATP synthase protein 8	Mt-atp8	73	7637	3	34.3284	2	3
P11608	ATP synthase protein 8	Mt-atp8	64	7637	1	19.403	2	2
P15999	ATP synthase subunit alpha, mitochondrial	Atp5a1	5144	59717	139	52.2604	14	31
P15999	ATP synthase subunit alpha, mitochondrial	Atp5a1	1158	59717	34	49.1863	18	29
P19511	ATP synthase subunit b, mitochondrial	Atp5f1	340	28850	14	26.1719	3	4
P19511	ATP synthase subunit b, mitochondrial	Atp5f1	173	28850	8	22.6562	5	7
P10719	ATP synthase subunit beta, mitochondrial	Atp5b	5644	56318	193	79.5841	22	52
P10719	ATP synthase subunit beta, mitochondrial	Atp5b	1435	56318	48	56.8998	21	45
P31399	ATP synthase subunit d, mitochondrial	Atp5h	405	18752	14	62.7329	18	30
P31399	ATP synthase subunit d, mitochondrial	Atp5h	95	18752	5	37.2671	4	5
P29419	ATP synthase subunit e, mitochondrial	Atp5i	206	8249	6	50.7042	3	5
P29419	ATP synthase subunit e, mitochondrial	Atp5i	146	8249	3	32.3944	2	3
P29418	ATP synthase subunit epsilon, mitochondrial	Atp5e	47	5763	2	31.3726	2	2
P35435	ATP synthase subunit gamma, mitochondrial	Atp5c1	106	30172	5	29.6703	4	4
P35435	ATP synthase subunit gamma, mitochondrial	Atp5c1	236	30172	8	30.0366	5	6
Q06647	ATP synthase subunit O, mitochondrial	Atp5o	1100	23383	31	59.6244	9	30
Q06647	ATP synthase subunit O, mitochondrial	Atp5o	416	23383	19	54.4601	8	11
P16970	ATP-binding cassette sub-family D member 3	Abcd3	257	75267	14	17.4507	6	7
O70133	ATP-dependent RNA helicase A - Mus musculus (Mouse)	Dhx9	143	149381	13	17.4507	4	4
Q62167	ATP-dependent RNA helicase DDX3X - Mus musculus (Mouse)	Ddx3x	339	73056	19	22.2054	7	9
Q62095	ATP-dependent RNA helicase DDX3Y - Mus musculus (Mouse)	Ddx3y	315	73382	19	3.03951	6	8
Q99MJ9	ATP-dependent RNA helicase DDX50 - Mus musculus (Mouse)	Ddx50	40	82125	36	5.04087	3	3
P23562	Band 3 anion transport protein	Slc4a1	173	103107	11	9.16936	3	4
P23562	Band 3 anion transport protein	Slc4a1	885	103107	29	9.27724	6	7
Q9WTP0	Band 4.1-like protein 1	Epb41l1	63	98182	7	5.23322	3	3
P26453	Basigin	Bsg	1953	42409	81	21.9072	7	16
P26453	Basigin	Bsg	218	42409	9	16.2371	4	8
P15429	Beta-enolase	Eno3	438	46984	10	10.3687	3	4
Q641X3	Beta-hexosaminidase subunit alpha	Hexa	96	60499	6	11.9318	2	2
Q641X3	Beta-hexosaminidase subunit alpha	Hexa	92	60499	6	16.2879	3	4
Q6AXR4	Beta-hexosaminidase subunit beta	Hexb	50	61488	10	6.89013	4	4
Q6AXR4	Beta-hexosaminidase subunit beta	Hexb	104	61488	4	5.40037	2	3
O35567	Bifunctional purine biosynthesis protein PURH	Atic	155	64168	8	13.6824	3	4
Q7TP58	Bisphosphoglycerate mutase	Bpgm	99	45363	5	16.6023	3	3
Q05175	Brain acid soluble protein 1	Basp1	387	21777	14	23.1818	2	4
P54690	Branched-chain-amino-acid aminotransferase, cytosolic	Bcat1	92	46016	5	12.1654	2	3
P27653	C-1-tetrahydrofolate synthase, cytoplasmic	Mthfd1	252	100932	9	9.83957	6	8
Q8BH59	Calcium-binding mitochondrial carrier protein Aralar1 - Mus musculus (Mouse)	Slc25a12	103	74523	5	8.56721	2	3
Q8BH59	Calcium-binding mitochondrial carrier protein Aralar1 - Mus musculus (Mouse)	Slc25a12	628	74523	20	29.2467	13	18
Q9QXX4	Calcium-binding mitochondrial carrier protein Aralar2 - Mus musculus (Mouse)	Slc25a13	81	74420	11	6.36095	4	4
P62161	Calmodulin	Calm1	570	16827	14	30.8725	3	10
Q80VC9	Calmodulin-regulated spectrin-associated protein 3 - Mus musculus (Mouse)	Kiaa1543	36	135091	29	3.35463	2	3
P35565	Calnexin	Canx	836	67213	25	20.643	6	10
P35565	Calnexin	Canx	1054	67213	29	28.2572	13	22
P18418	Calreticulin	Calr	225	47965	9	25	6	6
P18418	Calreticulin	Calr	200	47966	9	24.2788	6	7
Q922J3	CAP-Gly domain-containing linker protein 1 - Mus musculus (Mouse)	Clip1	36	155718	12	7.47664	3	3
B0BNN3	Carbonic anhydrase 1	Ca1	591	28303	23	16.092	3	10
B0BNN3	Carbonic anhydrase 1	Ca1	85	28303	4	10.728	2	2
P27139	Carbonic anhydrase 2	Ca2	774	29096	31	60.7692	10	19
P18886	Carnitine O-palmitoyltransferase 2, mitochondrial	Cpt2	242	74063	18	15.1976	7	8
P18886	Carnitine O-palmitoyltransferase 2, mitochondrial	Cpt2	230	74063	12	17.6292	7	8
P19139	Casein kinase II subunit alpha	Csnk2a1	75	45045	4	13.2992	2	2
P04762	Catalase	Cat	650	59719	29	28.463	10	19
P04762	Catalase	Cat	44	59719	4	9.48767	2	2
Q5U302	Catenin alpha-1	Ctnna1	223	100235	41	23.5099	7	8
Q9WU82	Catenin beta-1	Ctnnb1	93	85400	17	16.5173	3	3
P00787	Cathepsin B	Ctsb	153	37446	5	12.9794	2	3
P00787	Cathepsin B	Ctsb	421	37446	10	10.3245	2	3
P24268	Cathepsin D	Ctsd	5142	44652	177	39.5577	12	28
P24268	Cathepsin D	Ctsd	576	44652	25	28.0098	8	15
Q8CFN2	Cell division control protein 42 homolog	Cdc42	335	21245	14	40.8377	4	7
D3ZRZ3	Centriolin	Cep1	33	214061	26	8.99743	4	4
D4A619	Centrosomal protein of 110 kDa - Mus musculus (Mouse)	Cep110	54	111070	16	5.57769	2	2
Q60952	Centrosome-associated protein CEP250 - Mus musculus (Mouse)	Cep250	37	276762	42	4.3082	2	4
P13635	Ceruloplasmin	Cp	57	120764	7	10.9537	4	4
A0JPQ9	Chitinase domain-containing protein 1	Chid1	68	44846	3	7.63359	2	2
Q811Q2	Chloride intracellular channel 6	Clic6	744	64648	26	25.3268	7	9
Q811Q2	Chloride intracellular channel 6	Clic6	2456	64648	94	40.1961	13	20
Q9Z0W7	Chloride intracellular channel protein 4	Clic4	98	28615	4	19.7629	2	2
O70210	Chondroadherin	Chad	48	40378	2	10.3352	2	2
Q5I0K3	Citrate lyase subunit beta-like protein, mitochondrial	Clybl	121	37298	5	22.1894	2	2
Q8VHF5	Citrate synthase, mitochondrial	Cs	273	51833	13	20.8154	5	7
Q8VHF5	Citrate synthase, mitochondrial	Cs	57	51833	14	17.0259	3	3
P11442	Clathrin heavy chain 1	Cltc	306	191435	32	12.8358	7	7
P11442	Clathrin heavy chain 1	Cltc	5537	191435	202	37.7313	37	63
Q8CIE6	Coatomer subunit alpha - Mus musculus (Mouse)	Copa	178	138358	16	9.80392	7	7
P23514	Coatomer subunit beta	Copb1	512	106943	24	21.4061	12	19
Q66H80	Coatomer subunit delta	Arcn1	90	57181	7	11.1546	2	2
Q4AEF8	Coatomer subunit gamma	Copg	126	97551	7	5.49199	2	3
Q9QXK3	Coatomer subunit gamma-2 - Mus musculus (Mouse)	Copg2	76	97617	14	13.2032	3	3
P45592	Cofilin-1	Cfl1	176	18548	5	32.5301	3	4
P45592	Cofilin-1	Cfl1	63	18521	6	40.3614	3	3
P45591	Cofilin-2 - Mus musculus (Mouse)	Cfl2	107	18698	10	28.9157	3	5
Q5BJT7	Coiled-coil domain-containing protein 93	Ccdc93	41	72591	13	7.47218	2	3
Q60847	Collagen alpha-1(XII) chain - Mus musculus (Mouse)	Col12a1	80	340004	17	3.62179	4	5
Q9ESG3	Collectrin (Transmembrane protein 27)	Tmem27	224	25035	7	13.0631	5	6
Q63135	Complement regulatory protein Crry	Crry	54	61640	5	6.97674	2	2
Q02874	Core histone macro-H2A.1	H2afy	70	39479	10	20.2156	3	4
P07335	Creatine kinase B-type	Ckb	1294	42698	40	35.1706	7	14
P07335	Creatine kinase B-type	Ckb	3320	42698	116	66.9291	16	42
P00564	Creatine kinase M-type	Ckm	133	43018	3	6.29921	2	3
P25809	Creatine kinase, ubiquitous mitochondrial	Ckmt1	47	46999	15	17.2249	2	2
P14841	Cystatin-C	Cst3	211	15427	6	45.7143	2	3
Q68FY0	Cytochrome b-c1 complex subunit 1, mitochondrial	Uqcrc1	235	52815	9	17.0833	6	7
P32551	Cytochrome b-c1 complex subunit 2, mitochondrial	Uqcrc2	114	48366	3	11.5044	2	2
P32551	Cytochrome b-c1 complex subunit 2, mitochondrial	Uqcrc2	772	48366	21	21.4602	10	13
B2RYS2	Cytochrome b-c1 complex subunit 7	Uqcrb	43	13519	4	34.2342	2	2
P20788	Cytochrome b-c1 complex subunit Rieske, mitochondrial	Uqcrfs1	75	29427	6	17.8832	3	3
P04166	Cytochrome b5 type B	Cyb5b	151	16308	3	27.3973	2	3
P04166	Cytochrome b5 type B	Cyb5b	95	16255	4	19.1781	4	6
P35171	Cytochrome c oxidase polypeptide VIIa-liver/heart, mitochondrial	Cox7a2	33	9347	2	27.7108	2	2
P00406	Cytochrome c oxidase subunit 2	Mtco2	240	25925	8	20.2643	3	8
P00406	Cytochrome c oxidase subunit 2	Mtco2	445	25925	18	23.348	5	13
P10888	Cytochrome c oxidase subunit 4 isoform 1, mitochondrial	Cox4i1	77	19502	6	28.4024	3	4
P11240	Cytochrome c oxidase subunit 5A, mitochondrial	Cox5a	302	16119	7	28.0822	3	7
P62898	Cytochrome c, somatic	Cycs	192	11598	6	27.6191	2	3
P62898	Cytochrome c, somatic	Cycs	119	11598	5	43.8095	2	4
Q9D0M3	Cytochrome c1, heme protein, mitochondrial - Mus musculus (Mouse)	Cyc1	144	35305	4	19.0769	3	3
Q9D0M3	Cytochrome c1, heme protein, mitochondrial - Mus musculus (Mouse)	Cyc1	282	35305	8	25.5385	5	8
Q63270	Cytoplasmic aconitate hydratase	Aco1	151	98065	8	14.2857	5	5
P38650	Cytoplasmic dynein 1 heavy chain 1	Dync1h1	74	531916	32	5.21102	7	7
Q68FS4	Cytosol aminopeptidase	Lap3	34	56106	9	16.5703	2	3
Q64559	Cytosolic acyl coenzyme A thioester hydrolase	Acot7	63	42708	4	12.336	2	2
Q64559	Cytosolic acyl coenzyme A thioester hydrolase	Acot7	96	42708	12	16.5354	3	4
O08651	D-3-phosphoglycerate dehydrogenase	Phgdh	87	56549	4	9.56848	2	2
P0C2X9	Delta-1-pyrroline-5-carboxylate dehydrogenase, mitochondrial	Aldh4a1	40	61772	9	16.548	2	2
P0C2X9	Delta-1-pyrroline-5-carboxylate dehydrogenase, mitochondrial	Aldh4a1	164	61830	8	11.0124	3	5
Q62651	Delta(3,5)-Delta(2,4)-dienoyl-CoA isomerase, mitochondrial	Ech1	90	36148	3	29.052	2	3
Q62651	Delta(3,5)-Delta(2,4)-dienoyl-CoA isomerase, mitochondrial	Ech1	51	36148	5	9.78593	2	3
Q6P6R2	Dihydrolipoyl dehydrogenase, mitochondrial	Dld	112	54004	9	13.1631	4	5
Q6P6R2	Dihydrolipoyl dehydrogenase, mitochondrial	Dld	333	54004	17	24.558	3	5
P08461	Dihydrolipoyllysine-residue acetyltransferase component of pyruvate dehydrogenase complex, mitochon	Dlat	318	67123	11	19.3038	6	7
P08461	Dihydrolipoyllysine-residue acetyltransferase component of pyruvate dehydrogenase complex, mitochon	Dlat	251	67123	13	21.519	6	8
Q01205	Dihydrolipoyllysine-residue succinyltransferase component of 2-oxoglutarate dehydrogenase complex,mitochondrial	Dlst	164	48894	7	12.5551	2	4
Q01205	Dihydrolipoyllysine-residue succinyltransferase component of 2-oxoglutarate dehydrogenase complex,mitochondrial	Dlst	63	48894	10	11.8943	2	2
P80067	Dipeptidyl-peptidase 1	Ctsc	96	52202	2	5.62771	2	2
P80067	Dipeptidyl-peptidase 1	Ctsc	142	52202	3	19.0476	2	2
Q641Y0	Dolichyl-diphosphooligosaccharide--protein glycosyltransferase 48 kDa subunit	Ddost	325	48983	12	29.7052	6	9
P07153	Dolichyl-diphosphooligosaccharide--protein glycosyltransferase subunit 1	Rpn1	278	68262	15	26.6116	7	10
P25235	Dolichyl-diphosphooligosaccharide--protein glycosyltransferase subunit 2	Rpn2	299	69035	10	16.3233	5	6
Q91ZS8	Double-stranded RNA-specific editase 1 - Mus musculus (Mouse)	Adarb1	38	77952	27	3.51617	2	3
Q2TA68	Dynamin-like 120 kDa protein, mitochondrial	Opa1	55	111238	6	8.02083	3	3
P11531	Dystrophin - Mus musculus (Mouse)	Dmd	36	425552	47	7.55846	4	4
Q9QXY6	EH domain-containing protein 3 - Mus musculus (Mouse)	Ehd3	34	60783	21	23.5514	3	3
P13803	Electron transfer flavoprotein subunit alpha, mitochondrial	Etfa	644	34929	44	61.5616	9	16
P13803	Electron transfer flavoprotein subunit alpha, mitochondrial	Etfa	320	34929	14	39.039	5	6
Q68FU3	Electron transfer flavoprotein subunit beta	Etfb	157	27670	9	40.7843	6	6
Q68FU3	Electron transfer flavoprotein subunit beta	Etfb	88	27670	10	26.2745	4	4
Q6UPE1	Electron transfer flavoprotein-ubiquinone oxidoreductase, mitochondrial	Etfdh	116	68155	2	6.33117	2	2
Q6UPE1	Electron transfer flavoprotein-ubiquinone oxidoreductase, mitochondrial	Etfdh	57	68155	2	5.03247	3	3
D3ZNV6	ELMO domain-containing protein 2	Elmod2	61	34724	6	13.3106	2	3
P62630	Elongation factor 1-alpha 1	Eef1a1	117	50082	6	15.8009	2	2
P62630	Elongation factor 1-alpha 1	Eef1a1	2384	50082	129	33.5498	9	13
P05197	Elongation factor 2	Eef2	150	95335	12	4.77855	2	3
P05197	Elongation factor 2	Eef2	350	95335	22	18.1818	9	12
P85834	Elongation factor Tu, mitochondrial	Tufm	152	49477	10	21.6814	4	5
P52555	Endoplasmic reticulum protein ERp29	Erp29	127	28557	7	28.4615	7	9
Q66HD0	Endoplasmin	Hsp90b1	462	92418	33	19.9501	10	12
Q66HD0	Endoplasmin	Hsp90b1	852	92418	51	32.1696	23	36
P14604	Enoyl-CoA hydratase, mitochondrial	Echs1	1017	31496	24	32.069	2	4
P07687	Epoxide hydrolase 1	Ephx1	67	52548	3	7.91209	2	2
P07687	Epoxide hydrolase 1	Ephx1	114	52548	6	14.945	4	5
P80299	Epoxide hydrolase 2	Ephx2	44	62300	3	8.30325	5	5
B5DEH2	Erlin-2	Erlin2	442	37710	16	34.7059	8	14
P56571	ES1 protein homolog, mitochondrial		225	28155	9	30.4511	4	6
Q6AYS8	Estradiol 17-beta-dehydrogenase 11	Hsd17b11	71	32917	3	11.0738	2	3
Q6P3V8	Eukaryotic initiation factor 4A-I	Eif4a1	43	46125	7	13.7931	2	2
Q5RKI1	Eukaryotic initiation factor 4A-II	Eif4a2	216	46373	5	5.65111	2	5
Q3T1J1	Eukaryotic translation initiation factor 5A-1	Eif5a	81	16821	8	52.5974	2	2
Q80U96	Exportin-1	Xpo1	180	123013	17	13.7255	4	5
Q9ERK4	Exportin-2 - Mus musculus (Mouse)	Cse1l	232	110384	19	9.47477	5	6
P31977	Ezrin (p81) (Cytovillin) (Villin-2)	Ezr	1350	69348	52	22.8669	9	12
P31977	Ezrin (p81) (Cytovillin) (Villin-2)	Ezr	830	69348	44	19.7952	5	8
P85845	Fascin - Mus musculus	Fscn1	41	54474	2	6.28803	2	2
P12785	Fatty acid synthase	Fasn	170	272478	26	7.90419	6	6
P30839	Fatty aldehyde dehydrogenase	Aldh3a2	306	54047	11	14.4628	4	8
P97612	Fatty-acid amide hydrolase 1	Faah	48	63316	5	12.6079	2	4
P97612	Fatty-acid amide hydrolase 1	Faah	135	63316	5	8.29016	3	4
P02793	Ferritin light chain 1	Ftl1	441	20736	11	55.7377	6	10
Q8BTM8	Filamin-A - Mus musculus (Mouse)	Flna	110	281018	3	1.0578	2	2
Q8BTM8	Filamin-A - Mus musculus (Mouse)	Flna	89	281018	17	3.24896	3	3
Q80X90	Filamin-B - Mus musculus (Mouse)	Flnb	40	277579	7	2.92083	3	4
Q80X90	Filamin-B - Mus musculus (Mouse)	Flnb	156	277579	14	4.6887	2	2
Q8VHX6	Filamin-C - Mus musculus (Mouse)	Flnc	119	290937	22	5.09905	3	3
B5DF65	Flavin reductase; Biliverdin reductase B	Blvrb	104	22183	7	24.2718	2	3
B5DF65	Flavin reductase; Biliverdin reductase B	Blvrb	152	22183	6	30.0971	3	4
P05065	Fructose-bisphosphate aldolase A	Aldoa	254	39327	7	35.7143	7	7
P09117	Fructose-bisphosphate aldolase C	Aldoc	78	39370	3	8.81543	3	3
P14408	Fumarate hydratase, mitochondrial	Fh	124	54429	4	20.7101	3	4
Q6AYQ8	Fumarylacetoacetate hydrolase domain-containing protein 1	Fahd1	154	24465	7	21.1454	2	4
B2GV35	Galactosylgalactosylxylosylprotein 3-beta-glucuronosyltransferase 3	B3gat3	39	37072	2	6.56716	2	2
Q68FP1	Gelsolin	Gsn	236	86014	7	7.17949	4	5
P41542	General vesicular transport factor p115	Uso1	43	106917	7	6.25652	2	2
Q5SNZ0	Girdin - Mus musculus (Mouse)	Ccdc88a	34	215786	13	4.85852	2	2
P47819	Glial fibrillary acidic protein	Gfap	204	49927	16	24.1861	3	4
O08795	Glucosidase 2 subunit beta - Mus musculus (Mouse)	Prkcsh	326	58756	8	10.3647	4	5
O08795	Glucosidase 2 subunit beta - Mus musculus (Mouse)	Prkcsh	60	58756	3	13.6276	2	2
P10860	Glutamate dehydrogenase 1, mitochondrial	Glud1	172	61377	8	21.5054	6	6
P19468	Glutamate--cysteine ligase catalytic subunit	Gclc	73	72525	4	4.3956	3	3
P04041	Glutathione peroxidase 1	Gpx1	114	22292	5	33.3333	3	3
P04041	Glutathione peroxidase 1	Gpx1	61	22292	5	21.393	3	3
P24473	Glutathione S-transferase kappa 1	Gstk1	127	25476	3	11.5044	2	3
Q9Z1B2	Glutathione S-transferase Mu 5	Gstm5	41	26611	3	14.6667	2	2
P04906	Glutathione S-transferase P	Gstp1	577	23424	14	32.3809	4	10
P04906	Glutathione S-transferase P	Gstp1	95	23594	3	21.9048	2	2
Q00285	Glutathione S-transferase Y1 (GST class-mu) - Cricetulus longicaudatus (Lon		104	25802	7	5.50459	3	4
P08009	Glutathione S-transferase Yb-3	Gstm3	133	25664	6	22.0184	4	5
P04797	Glyceraldehyde-3-phosphate dehydrogenase	Gapdh	1714	35805	54	55.5556	11	20
P04797	Glyceraldehyde-3-phosphate dehydrogenase	Gapdh	718	35805	26	45.3454	7	16
P97564	Glycerol-3-phosphate acyltransferase, mitochondrial	Gpam	73	93655	7	8.45411	2	3
P35571	Glycerol-3-phosphate dehydrogenase, mitochondrial	Gpd2	56	80921	9	5.77717	2	2
P35571	Glycerol-3-phosphate dehydrogenase, mitochondrial	Gpd2	107	80921	11	6.60248	2	2
P53534	Glycogen phosphorylase, brain form	Pygb	82	96174	19	3.20285	2	2
Q5I0D1	Glyoxalase domain-containing protein 4	Glod4	100	33246	3	9.0604	2	3
Q62638	Golgi apparatus protein 1	Glg1	105	133646	24	12.4255	3	3
Q62638	Golgi apparatus protein 1	Glg1	49	133646	12	10.2979	3	3
D4A6K4	Golgin subfamily A member 1	Golga1	34	87284	8	4.22164	2	2
Q8VC88	Grancalcin - Mus musculus (Mouse)	Gca	83	24647	2	5	2	3
P23785	Granulins	Grn	118	63325	4	4.42177	2	4
P23785	Granulins	Grn	104	63325	5	12.0748	2	3
P62828	GTP-binding nuclear protein Ran	Ran	69	24408	3	17.1296	2	2
Q6AY18	GTP-binding protein SAR1a	Sar1a	102	22357	4	15.6566	3	5
Q5HZY2	GTP-binding protein SAR1b	Sar1b	71	22396	3	11.1111	2	3
P29411	GTP:AMP phosphotransferase mitochondrial	Ak3	354	25422	9	33.4802	5	8
P29411	GTP:AMP phosphotransferase mitochondrial	Ak3	80	25422	4	12.7753	2	2
Q9WTT6	Guanine deaminase	Gda	133	50984	3	9.91189	3	3
P04897	Guanine nucleotide-binding protein G(i), alpha-2 subunit	Gnai2	168	40473	6	7.32394	3	4
P54311	Guanine nucleotide-binding protein G(I)/G(S)/G(T) subunit beta-1	Gnb1	389	37353	12	26.1765	5	7
P54311	Guanine nucleotide-binding protein G(I)/G(S)/G(T) subunit beta-1	Gnb1	246	37394	9	15.8824	5	8
P54313	Guanine nucleotide-binding protein G(I)/G(S)/G(T) subunit beta-2	Gnb2	296	37307	13	38.5294	6	9
P52287	Guanine nucleotide-binding protein G(I)/G(S)/G(T) subunit beta-3	Gnb3	52	37216	10	24.7059	2	4
P59215	Guanine nucleotide-binding protein G(o) subunit alpha	Gnao1	164	40043	7	19.209	3	3
P59215	Guanine nucleotide-binding protein G(o) subunit alpha	Gnao1	523	40043	14	29.0961	8	11
Q63803	Guanine nucleotide-binding protein G(s) subunit alpha isoforms XLas	Gnas	93	122810	15	6.38112	3	3
P20612	Guanine nucleotide-binding protein G(t) subunit alpha-1 - Mus musculus (Mouse)	Gnat1	367	39941	11	14.2857	2	2
P20612	Guanine nucleotide-binding protein G(t) subunit alpha-1 - Mus musculus (Mouse)	Gnat1	357	39941	12	22	6	8
Q61012	Guanine nucleotide-binding protein G(T) subunit gamma-T1 - Mus musculus (Mouse)	Gngt1	152	8522	6	52.7027	4	5
P63245	Guanine nucleotide-binding protein subunit beta-2-like 1	Gnb2l1	217	35055	6	25.8675	5	6
P55063	Heat shock 70 kDa protein 1L	Hspa1l	225	70505	8	6.08424	2	3
P63018	Heat shock cognate 71 kDa protein	Hspa8	1691	70761	55	30.031	16	25
P63018	Heat shock cognate 71 kDa protein	Hspa8	461	70827	18	27.2446	12	15
Q5XHZ0	Heat shock protein 75 kDa, mitochondrial	Trap1	675	80411	20	7.50708	2	3
P82995	Heat shock protein HSP 90-alpha	Hsp90aa1	160	84735	8	6.95771	2	2
P82995	Heat shock protein HSP 90-alpha	Hsp90aa1	1269	84735	44	12.824	11	16
P34058	Heat shock protein HSP 90-beta	Hsp90ab1	250	83273	37	10.9116	4	6
P34058	Heat shock protein HSP 90-beta	Hsp90ab1	1665	83229	63	31.2155	14	22
P14659	Heat shock-related 70 kDa protein 2	Hspa2	253	69599	15	9.95261	7	8
P01942	Hemoglobin subunit alpha - Mus musculus (Mouse)	Hba	267	15076	65	8.51064	2	4
P01942	Hemoglobin subunit alpha - Mus musculus (Mouse)	Hba	52	15076	22	6.33803	3	9
P01946	Hemoglobin subunit alpha-1/2	Hba1	20334	15319	664	85.9155	9	41
P01946	Hemoglobin subunit alpha-1/2	Hba1	4693	15319	175	91.5493	8	29
P02091	Hemoglobin subunit beta-1	Hbb	11657	15969	418	92.517	18	58
P02091	Hemoglobin subunit beta-1	Hbb	1898	15969	73	91.1565	14	42
P11517	Hemoglobin subunit beta-2		7241	15972	316	42.1769	16	44
P11517	Hemoglobin subunit beta-2		5024	15972	210	32.6531	12	37
P06467	Hemoglobin subunit zeta - Mus musculus (Mouse)	Hbz	43	16224	4	3.52113	2	2
P20059	Hemopexin	Hpx	117	51318	9	12.6087	6	8
Q6URK4	Heterogeneous nuclear ribonucleoprotein A3	Hnrnpa3	82	39628	5	18.9974	3	3
Q794E4	Heterogeneous nuclear ribonucleoprotein F	Hnrnpf	81	45701	2	4.09639	2	2
Q8VHV7	Heterogeneous nuclear ribonucleoprotein H	Hnrnph1	200	49157	5	11.1359	2	2
Q6AY09	Heterogeneous nuclear ribonucleoprotein H2	Hnrnph2	372	49262	7	8.90869	3	5
P61980	Heterogeneous nuclear ribonucleoprotein K	Hnrnpk	225	50944	11	26.7819	4	5
Q62826	Heterogeneous nuclear ribonucleoprotein M	Hnrnpm	174	73733	18	20.4348	6	6
A7VJC2	Heterogeneous nuclear ribonucleoproteins A2/B1	Hnrnpa2b1	892	37380	30	38.8102	7	15
Q9Z204	Heterogeneous nuclear ribonucleoproteins C1/C2 - Mus musculus (Mouse)	Hnrnpc	59	34364	4	15.655	2	2
P05708	Hexokinase-1	Hk1	100	102342	16	11.329	3	3
P62749	Hippocalcin-like protein 1	Hpcal1	58	22324	3	19.171	2	2
Q9D0S9	Histidine triad nucleotide-binding protein 2 - Mus musculus (Mouse)	Hint2	171	17309	4	31.9018	4	5
P43278	Histone H1.0	H1f0	87	20872	15	39.6907	4	4
P15865	Histone H1.2	Hist1h1c	486	21974	26	27.8302	4	5
P06349	Histone H1t	Hist1h1t	102	21527	10	19.2308	2	2
P0C169	Histone H2A type 1-C		516	14097	37	8.46154	3	8
P0C170	Histone H2A type 1-E		431	14111	22	21.5385	4	11
Q6GSS7	Histone H2A type 2-A - Mus musculus (Mouse)	Hist2h2aa1	518	14087	38	46.1538	4	9
Q64522	Histone H2A type 2-B - Mus musculus (Mouse)	Hist2h2ab	172	14005	27	8.46154	2	6
Q64523	Histone H2A type 2-C - Mus musculus (Mouse)	Hist2h2ac	466	13980	25	42.6357	5	13
P0C0S7	Histone H2A.Z	H2afz	112	13545	11	25	4	7
Q3THW5	Histone H2AV - Mus musculus (Mouse)	H2afv	176	13501	24	25	3	7
Q00729	Histone H2B type 1-A	Hist1h2ba	102	14216	26	18.1102	3	8
Q6ZWY9	Histone H2B type 1-C/E/G - Mus musculus (Mouse)	Hist1h2bg	839	13898	42	46.8254	7	17
Q64478	Histone H2B type 1-H - Mus musculus (Mouse)	Hist1h2bh	182	13912	19	19.8413	2	2
D3ZZP9	Histone H2B type 2-E	Hist2h2be	731	13985	34	7.14286	4	11
Q8CGP0	Histone H2B type 3-B - Mus musculus (Mouse)	Hist3h2bb	448	13900	29	37.3016	3	7
P84228	Histone H3.2 - Mus musculus (Mouse)	Hist1h3b	145	15379	21	39.7059	7	10
P62804	Histone H4	Hist1h4b	88	11360	5	31.068	2	3
P62804	Histone H4	Hist1h4b	751	11360	28	71.8447	10	26
Q9WVK7	Hydroxyacyl-coenzyme A dehydrogenase, mitochondrial	Hadh	1028	34426	40	55.0955	6	19
Q9WVK7	Hydroxyacyl-coenzyme A dehydrogenase, mitochondrial	Hadh	105	34426	3	12.1019	2	3
P22791	Hydroxymethylglutaryl-CoA synthase, mitochondrial	Hmgcs2	214	56876	8	15.1575	5	6
P22791	Hydroxymethylglutaryl-CoA synthase, mitochondrial	Hmgcs2	302	56876	12	23.4252	8	9
Q63617	Hypoxia up-regulated protein 1	Hyou1	206	111220	11	9.80981	5	7
Q63617	Hypoxia up-regulated protein 1	Hyou1	511	111220	28	22.7227	12	18
P52296	Importin subunit beta-1	Kpnb1	115	97062	3	4.57143	2	2
Q91YE6	Importin-9 - Mus musculus (Mouse)	Ipo9	88	115978	4	5.76369	3	3
P43406	Integrin alpha-V - Mus musculus (Mouse)	Itgav	1354	115205	50	27.0115	17	23
P43406	Integrin alpha-V - Mus musculus (Mouse)	Itgav	33	115205	6	7.66283	2	3
P49134	Integrin beta-1	Itgb1	143	88173	4	11.1529	2	2
O70309	Integrin beta-5 - Mus musculus (Mouse)	Itgb5	59	87851	3	7.01754	2	2
P49194	Interphotoreceptor retinoid-binding protein (IRBP) - Mus musculus (Mouse)	Rbp3	349	134367	9	9.72447	4	5
P49194	Interphotoreceptor retinoid-binding protein (IRBP) - Mus musculus (Mouse)	Rbp3	85	134367	6	7.05024	4	4
Q80U22	Iporin - Mus musculus (Mouse)	Rusc2	38	161039	31	6.53897	2	3
Q9CUL5	IQ and AAA domain-containing protein - Mus musculus (Mouse)	Iqca1	37	99811	13	8.75146	2	2
Q5U3Z3	Isochorismatase domain-containing protein 2, mitochondrial	Isoc2	65	23142	4	29.5238	3	4
P85094	Isochorismatase domain-containing protein 2A, mitochondrial - Mus musculus (Mouse)	Isoc2a	39	22403	5	21.3592	2	2
Q99NA5	Isocitrate dehydrogenase [NAD] subunit alpha, mitochondrial	Idh3a	374	39613	16	26.5027	5	10
Q99NA5	Isocitrate dehydrogenase [NAD] subunit alpha, mitochondrial	Idh3a	244	39613	10	24.3169	4	6
Q68FX0	Isocitrate dehydrogenase [NAD] subunit beta, mitochondrial	Idh3B	133	42327	7	20.2597	3	3
P56574	Isocitrate dehydrogenase [NADP], mitochondrial	Idh2	362	50935	41	26.7699	9	14
P56574	Isocitrate dehydrogenase [NADP], mitochondrial	Idh2	245	50935	18	25	7	11
Q8BU30	Isoleucyl-tRNA synthetase, cytoplasmic - Mus musculus (Mouse)	Iars	45	144165	11	5.94295	3	3
P97924	Kalirin	Kalrn	42	336789	28	5.76923	4	5
Q6IFW6	Keratin, type I cytoskeletal 10	Krt10	93	57735	3	7.7193	3	3
Q6IFW6	Keratin, type I cytoskeletal 10	Krt10	51	56470	4	14.4487	2	2
Q6IFV4	Keratin, type I cytoskeletal 13	Krt13	159	47699	16	18.0365	6	10
Q6IFV1	Keratin, type I cytoskeletal 14	Krt14	50	52834	10	9.29752	3	4
Q6IFV3	Keratin, type I cytoskeletal 15	Krt15	139	48840	10	11.8568	5	7
Q5BJY9	Keratin, type I cytoskeletal 18	Krt18	249	47732	10	16.3121	3	3
Q5BJY9	Keratin, type I cytoskeletal 18	Krt18	302	47732	13	23.1679	5	6
Q63279	Keratin, type I cytoskeletal 19	Krt19	101	44515	8	2.48139	3	5
Q6IFU7	Keratin, type I cytoskeletal 42	Krt42	90	50102	6	11.7257	2	2
Q6IMF3	Keratin, type II cytoskeletal 1	Krt1	63	64791	24	6.88	2	4
Q6IMF3	Keratin, type II cytoskeletal 1	Krt1	231	64791	11	9.12	2	2
Q6IG00	Keratin, type II cytoskeletal 4	Krt4	57	57631	22	11.5672	3	3
Q6P6Q2	Keratin, type II cytoskeletal 5	Krt5	1033	61788	49	30.2083	8	11
Q4FZU2	Keratin, type II cytoskeletal 6A	Krt6a	446	59213	14	3.98551	2	4
Q4FZU2	Keratin, type II cytoskeletal 6A	Krt6a	944	59213	39	6.52174	3	4
Q9R0H5	Keratin, type II cytoskeletal 71 - Mus musculus (Mouse)	Krt71	146	57347	21	0.954198	2	2
Q6IG03	Keratin, type II cytoskeletal 73	Krt73	146	60349	19	12.8015	2	3
Q8VED5	Keratin, type II cytoskeletal 79 - Mus musculus (Mouse)	Krt79	223	57517	15	6.40301	2	3
Q10758	Keratin, type II cytoskeletal 8	Krt8	385	53985	10	6.93878	4	5
Q10758	Keratin, type II cytoskeletal 8	Krt8	459	53985	22	20.4082	6	7
Q61595	Kinectin - Mus musculus (Mouse)	Ktn1	34	152498	55	8.36473	4	6
Q61595	Kinectin - Mus musculus (Mouse)	Ktn1	35	152498	20	10.0226	2	3
Q6QLM7	Kinesin heavy chain isoform 5A	Kif5a	113	116946	21	12.853	3	4
Q2PQA9	Kinesin-1 heavy chain	Kif5b	113	109482	6	3.53063	2	2
Q5M856	Kinetochore protein Spc25	Spc25	35	26441	11	18.1416	3	3
D3ZGY6	Kinetochore-associated protein 1	Kntc1	41	250273	11	4.16856	2	2
P42123	L-lactate dehydrogenase B chain	Ldhb	343	36589	14	21.2575	4	4
Q6P7Q4	Lactoylglutathione lyase	Glo1	61	20806	4	13.0435	2	3
P48679	Lamin-A	Lmna	78	74193	10	7.96992	2	2
Q9JI61	Lecithin retinol acyltransferase	Lrat	228	25793	8	36.3636	2	5
Q9JI61	Lecithin retinol acyltransferase	Lrat	756	25793	32	58.4416	10	19
Q5XIN6	Leucine zipper-EF-hand-containing transmembrane protein 1, mitochondrial	Letm1	48	82937	7	7.72358	2	2
Q5SGE0	Leucine-rich PPR motif-containing protein, mitochondrial	Lrpprc	379	156554	25	18.4626	13	15
Q4G075	Leukocyte elastase inhibitor A	Serpinb1a	231	42700	8	16.3588	5	7
P53395	Lipoamide acyltransferase component of branched-chain alpha-keto acid dehydrogenase complex, mitoch -Mus musculus	Dbt	63	53127	19	16.1826	3	6
Q924S5	Lon protease homolog, mitochondrial	Lonp1	176	105726	12	18.4211	8	8
P97849	Long-chain fatty acid transport protein 1	Slc27a1	514	71238	21	21.8266	5	8
P15650	Long-chain specific acyl-CoA dehydrogenase, mitochondrial	Acadl	687	47842	25	20	4	6
P15650	Long-chain specific acyl-CoA dehydrogenase, mitochondrial	Acadl	159	47842	5	10.6977	3	4
P18163	Long-chain-fatty-acid--CoA ligase 1	Acsl1	285	78128	25	28.6123	10	12
P33124	Long-chain-fatty-acid--CoA ligase 6	Acsl6	1032	78130	34	12.9125	4	8
P33124	Long-chain-fatty-acid--CoA ligase 6	Acsl6	2893	78130	110	50.3587	26	46
P41498	Low molecular weight phosphotyrosine protein phosphatase	Acp1	96	18140	2	13.2911	6	6
P98158	Low-density lipoprotein receptor-related protein 2	Lrp2	42	518937	15	3.19743	4	4
P38656	Lupus La protein homolog	Ssb	52	47727	12	17.5904	2	4
Q63679	Lysine-specific demethylase 3A	Kdm3a	35	135404	13	7.18065	3	3
P16675	Lysosomal protective protein - Mus musculus (Mouse)	Ctsa	213	53809	9	17.5105	3	4
P27615	Lysosome membrane protein 2	Scarb2	1075	54056	51	22.1757	8	13
P27615	Lysosome membrane protein 2	Scarb2	119	54056	4	6.90377	2	2
P14562	Lysosome-associated membrane glycoprotein 1	Lamp1	622	43941	17	14.742	5	7
P17046	Lysosome-associated membrane glycoprotein 2	Lamp2	274	45135	23	11.9221	3	6
P00697	Lysozyme C-1	Lyz1	154	16718	3	40.5405	2	2
P30904	Macrophage migration inhibitory factor	Mif	51	12469	2	17.3913	2	2
O88989	Malate dehydrogenase, cytoplasmic	Mdh1	150	36488	5	17.3653	4	4
P04636	Malate dehydrogenase, mitochondrial	Mdh2	1860	35661	55	64.7929	14	29
P04636	Malate dehydrogenase, mitochondrial	Mdh2	356	35661	11	38.1657	7	10
Q5FVQ4	Malectin	Mlec	145	32398	5	24.3986	3	3
Q9WVL0	Maleylacetoacetate isomerase - Mus musculus (Mouse)	Gstz1	89	24260	5	22.2222	4	5
Q5XII0	Mammalian ependymin-related protein 1	Epdr1	84	25623	3	13.8393	3	3
Q5XII0	Mammalian ependymin-related protein 1	Epdr1	273	25623	16	34.375	7	11
O88941	Mannosyl-oligosaccharide glucosidase	Mogs	54	91814	10	10.1918	3	3
P43244	Matrin-3	Matr3	85	94389	12	7.81065	2	2
P70580	Membrane-associated progesterone receptor component 1	Pgrmc1	125	21585	3	17.4359	2	3
Q5XIT9	Methylcrotonoyl-CoA carboxylase beta chain, mitochondrial	Mccc2	62	61340	7	17.0515	2	3
Q5XIT9	Methylcrotonoyl-CoA carboxylase beta chain, mitochondrial	Mccc2	45	61340	12	22.3801	2	2
Q5I0C3	Methylcrotonoyl-CoA carboxylase subunit alpha, mitochondrial	Mccc1	58	79293	9	12.8312	2	2
Q02253	Methylmalonate-semialdehyde dehydrogenase [acylating], mitochondrial	Aldh6a1	167	57879	7	24.8598	5	5
Q02253	Methylmalonate-semialdehyde dehydrogenase [acylating], mitochondrial	Aldh6a1	352	57771	13	25.6075	8	11
P16332	Methylmalonyl-CoA mutase, mitochondrial - Mus musculus (Mouse)	Mut	87	82913	7	8.28877	3	3
P08011	Microsomal glutathione S-transferase 1	Mgst1	84	17460	2	18.0645	2	2
Q9QXZ0	Microtubule-actin cross-linking factor 1 - Mus musculus (Mouse)	Macf1	46	607600	45	3.81078	3	4
Q9QXZ0	Microtubule-actin cross-linking factor 1 - Mus musculus (Mouse)	Macf1	47	607600	32	5.61292	3	3
P97700	Mitochondrial 2-oxoglutarate/malate carrier protein	Slc25a11	509	34222	14	44.586	8	12
B0BN30	Mitochondrial carrier homolog 1	Mtch1	38	41538	11	15.9383	3	3
B0BN52	Mitochondrial carrier homolog 2	Mtch2	184	33477	4	17.1617	3	4
P84817	Mitochondrial fission 1 protein	Fis1	70	16998	4	28.2895	2	2
Q75Q41	Mitochondrial import receptor subunit TOM22 homolog	Tomm22	92	15527	7	49.2958	2	5
Q3KR86	Mitochondrial inner membrane protein	Immt	584	83848	31	22.7213	7	12
P53987	Monocarboxylate transporter 1	Slc16a1	187	53203	10	8.90688	2	3
O70461	Monocarboxylate transporter 3	Slc16a8	250	51557	14	15.0406	2	3
Q8R431	Monoglyceride lipase	Mgll	231	33478	10	31.0231	4	7
Q8R431	Monoglyceride lipase	Mgll	56	33478	4	17.8218	2	2
Q5RJS6	Motile sperm domain-containing protein 1	Mospd1	45	24073	4	33.3333	2	2
Q6IE52	Murinoglobulin-2	Mug2	199	161487	29	3.93646	4	4
P02688	Myelin basic protein	Mbp	151	27151	10	18.4	2	3
P60203	Myelin proteolipid protein	Plp1	500	30057	24	20.5776	5	11
Q63345	Myelin-oligodendrocyte glycoprotein	Mog	89	27864	4	15.102	2	2
Q9WUJ3	Myomegalin	Pde4dip	34	261881	15	5.24957	2	2
P16409	Myosin light chain 3	Myl3	48	22142	6	22.5	2	3
Q60605	Myosin light polypeptide 6	Myl6	270	17013	11	52.3179	5	9
P18666	Myosin regulatory light chain 2-B, smooth muscle isoform	Myl12b	81	19767	2	12.2093	2	2
P18666	Myosin regulatory light chain 2-B, smooth muscle isoform	Myl12b	296	19767	10	34.8837	4	6
Q9JLT0	Myosin-10	Myh10	196	228824	25	9.66599	4	6
Q63862	Myosin-11	Myh11	33	152398	19	10.6491	2	4
Q63862	Myosin-11	Myh11	260	226888	24	11.9676	5	6
Q6URW6	Myosin-14 - Mus musculus (Mouse)	Myh14	2234	228446	78	27.95	28	36
Q62812	Myosin-9	Myh9	33	226217	34	8.52041	3	3
Q62812	Myosin-9	Myh9	674	226197	39	16.0632	13	15
Q63357	Myosin-Id	Myo1d	50	116007	17	13.0219	2	3
Q8CJE3	Myosin-VIIa	Myo7a	66	251113	26	8.39729	4	4
D3ZW40	Myotubularin-related protein 4	Mtmr4	36	132799	12	6.55462	2	2
Q61941	NAD(P) transhydrogenase, mitochondrial - Mus musculus (Mouse)	Nnt	67	113765	5	4.60405	2	3
Q61941	NAD(P) transhydrogenase, mitochondrial - Mus musculus (Mouse)	Nnt	803	113765	36	22.1915	12	16
Q561S0	NADH dehydrogenase [ubiquinone] 1 alpha subcomplex subunit 10, mitochondrial	Ndufa10	121	40468	3	12.1127	2	2
Q561S0	NADH dehydrogenase [ubiquinone] 1 alpha subcomplex subunit 10, mitochondrial	Ndufa10	152	40468	7	30.7042	5	6
Q9ERS2	NADH dehydrogenase [ubiquinone] 1 alpha subcomplex subunit 13 - Mus musculus (Mouse)	Ndufa13	49	16849	6	13.8889	2	2
B2RZD6	NADH dehydrogenase [ubiquinone] 1 alpha subcomplex subunit 4	Ndufa4	179	9321	6	26.8293	2	2
B2RZD6	NADH dehydrogenase [ubiquinone] 1 alpha subcomplex subunit 4	Ndufa4	138	9321	4	32.9268	3	4
Q9DCJ5	NADH dehydrogenase [ubiquinone] 1 alpha subcomplex subunit 8 - Mus musculus (Mouse)	Ndufa8	164	19979	4	16.8605	2	4
Q5BK63	NADH dehydrogenase [ubiquinone] 1 alpha subcomplex subunit 9, mitochondrial	Ndufa9	87	41786	6	9.18919	2	3
Q5BK63	NADH dehydrogenase [ubiquinone] 1 alpha subcomplex subunit 9, mitochondrial	Ndufa9	199	41786	12	25.1351	6	10
Q9DCS9	NADH dehydrogenase [ubiquinone] 1 beta subcomplex subunit 10 - Mus musculus (Mouse)	Ndufb10	124	21010	4	27.8409	2	3
Q9DCS9	NADH dehydrogenase [ubiquinone] 1 beta subcomplex subunit 10 - Mus musculus (Mouse)	Ndufb10	255	21010	5	18.75	2	4
Q5XIH3	NADH dehydrogenase [ubiquinone] flavoprotein 1, mitochondrial	Ndufv1	60	50802	6	11.8535	3	3
P19234	NADH dehydrogenase [ubiquinone] flavoprotein 2, mitochondrial	Ndufv2	130	27361	3	16.9355	3	3
P19234	NADH dehydrogenase [ubiquinone] flavoprotein 2, mitochondrial	Ndufv2	276	27361	9	23.3871	3	5
Q641Y2	NADH dehydrogenase [ubiquinone] iron-sulfur protein 2, mitochondrial	Ndufs2	77	52592	8	11.0151	2	3
Q9DCT2	NADH dehydrogenase [ubiquinone] iron-sulfur protein 3, mitochondrial - Mus musculus (Mous	Ndufs3	141	30131	4	11.7871	2	2
Q9DCT2	NADH dehydrogenase [ubiquinone] iron-sulfur protein 3, mitochondrial - Mus musculus (Mous	Ndufs3	257	30131	9	23.9544	4	6
Q5XIF3	NADH dehydrogenase [ubiquinone] iron-sulfur protein 4, mitochondrial	Ndufs4	86	19728	5	32	3	4
Q9DC70	NADH dehydrogenase [ubiquinone] iron-sulfur protein 7, mitochondrial - Mus musculus (Mous	Ndufs7	197	24667	9	19.6429	3	5
B0BNE6	NADH dehydrogenase [ubiquinone] iron-sulfur protein 8, mitochondrial	Ndufs8	212	24023	5	18.8679	3	4
Q66HF1	NADH-ubiquinone oxidoreductase 75 kDa subunit, mitochondrial	Ndufs1	445	79362	9	11.8294	4	6
Q66HF1	NADH-ubiquinone oxidoreductase 75 kDa subunit, mitochondrial	Ndufs1	514	79362	23	33.8377	13	16
P00388	NADPH--cytochrome P450 reductase	Por	58	76914	10	10.0295	3	3
P13596	Neural cell adhesion molecule 1, 120 kDa isoform	Ncam1	45	94658	55	3.13901	2	3
P19527	Neurofilament light polypeptide	Nefl	92	61471	10	7.36648	3	3
Q8BHN3	Neutral alpha-glucosidase AB - Mus musculus (Mouse)	Ganab	401	106844	17	17.0551	10	12
Q8BHN3	Neutral alpha-glucosidase AB - Mus musculus (Mouse)	Ganab	259	106844	18	18.6441	11	12
O08557	NG,NG-dimethylarginine dimethylaminohydrolase 1 (Dimethylargininase-1)	Ddah1	93	31406	3	21.0526	2	2
Q8CGU6	Nicastrin	Ncstn	150	78350	16	4.9435	2	2
Q5XIF7	Nicotinamide mononucleotide adenylyltransferase 3	Nmnat3	104	13676	3	11.4286	2	2
Q5FVQ8	NLR family member X1	Nlrx1	173	107590	12	12.6154	6	6
P49791	Nuclear pore complex protein Nup153	Nup153	35	152730	11	6.74387	2	2
Q05982	Nucleoside diphosphate kinase A	Nme1	82	17182	2	15.7895	2	2
P19804	Nucleoside diphosphate kinase B	Nme2	113	17272	5	36.8421	4	5
P19804	Nucleoside diphosphate kinase B	Nme2	132	17352	4	17.7632	2	3
Q6P6S4	Nucleotide exchange factor SIL1	Sil1	50	52317	6	14.8387	2	2
Q5XIG4	OCIA domain-containing protein 1	Ociad1	42	27642	4	15.7895	2	2
P04182	Ornithine aminotransferase, mitochondrial	Oat	346	48302	14	38.4966	8	11
P45479	Palmitoyl-protein thioesterase 1	Ppt1	255	34432	6	23.2026	4	6
P10111	Peptidyl-prolyl cis-trans isomerase A	Ppia	254	17863	8	40.8537	6	8
P10111	Peptidyl-prolyl cis-trans isomerase A	Ppia	305	17863	12	57.9268	5	7
P24368	Peptidyl-prolyl cis-trans isomerase B	Ppib	405	22788	10	28.7037	5	6
P24368	Peptidyl-prolyl cis-trans isomerase B	Ppib	802	22788	26	52.7778	11	22
D3ZZR9	Peptidyl-prolyl cis-trans isomerase FKBP2	Fkbp2	65	15334	3	8.57143	5	8
P29117	Peptidyl-prolyl cis-trans isomerase, mitochondrial	Ppif	52	21796	3	8.73786	2	3
Q63716	Peroxiredoxin-1	Prdx1	436	22095	25	47.2362	8	15
Q63716	Peroxiredoxin-1	Prdx1	321	22095	17	40.7035	8	13
P35704	Peroxiredoxin-2	Prdx2	711	21770	23	57.0707	6	14
P35704	Peroxiredoxin-2	Prdx2	166	21770	9	27.7778	3	5
Q9R063	Peroxiredoxin-5, mitochondrial	Prdx5	359	22165	12	43.1925	8	12
Q9R063	Peroxiredoxin-5, mitochondrial	Prdx5	186	22165	8	32.3944	3	4
O35244	Peroxiredoxin-6	Prdx6	329	24803	12	55.3571	8	10
P07872	Peroxisomal acyl-coenzyme A oxidase 1	Acox1	81	74631	5	9.6823	2	3
P07896	Peroxisomal bifunctional enzyme	Ehhadh	90	78608	7	10.8033	2	3
P97852	Peroxisomal multifunctional enzyme type 2	Hsd17b4	344	79378	11	19.1837	8	9
Q9WVK3	Peroxisomal trans-2-enoyl-CoA reductase	Pecr	34	32413	4	17.1617	2	2
P16036	Phosphate carrier protein, mitochondrial	Slc25a3	248	39606	11	15.126	3	3
P16036	Phosphate carrier protein, mitochondrial	Slc25a3	316	39606	13	19.0476	3	4
P31044	Phosphatidylethanolamine-binding protein 1	Pebp1	616	20788	12	49.1979	5	9
P16446	Phosphatidylinositol transfer protein alpha isoform	Pitpna	150	31887	7	25.0922	5	6
Q8BH04	Phosphoenolpyruvate carboxykinase [GTP], mitochondrial - Mus musculus (Mouse)	Pck2	42	70482	4	5.78125	2	2
P16617	Phosphoglycerate kinase 1	Pgk1	429	44510	12	23.5012	6	8
P25113	Phosphoglycerate mutase 1	Pgam1	114	28814	11	20.0787	2	4
Q5XI38	Lymphocyte cytosolic protein 1	Lcp1	136	70105	6	10.6858	3	3
P60335	Poly(rC)-binding protein 1 - Mus musculus (Mouse)	Pcbp1	72	37474	5	12.9214	2	3
P60335	Poly(rC)-binding protein 1 - Mus musculus (Mouse)	Pcbp1	179	37474	6	12.0786	2	3
Q00438	Polypyrimidine tract-binding protein 1	Ptbp1	64	59317	3	9.90991	2	2
P09626	Potassium-transporting ATPase alpha chain 1	Atp4a	124	113964	10	3.67861	2	2
P09626	Potassium-transporting ATPase alpha chain 1	Atp4a	83	113964	6	3.48499	2	2
Q99ML5	Prenylcysteine oxidase	Pcyox1	70	56252	5	13.4921	4	5
Q501J6	Probable ATP-dependent RNA helicase DDX17 - Mus musculus (Mouse)	Ddx17	50	72354	5	6.46154	2	2
Q64060	Probable ATP-dependent RNA helicase DDX4	Ddx4	43	77955	5	5.84046	2	2
Q6AYI1	Probable ATP-dependent RNA helicase DDX5	Ddx5	97	69239	8	10.4234	3	4
Q6AY30	Probable saccharopine dehydrogenase	Sccpdh	141	47058	5	16.317	3	4
P62963	Profilin-1	Pfn1	49	14948	2	25.7143	2	2
P62963	Profilin-1	Pfn1	145	14948	7	34.2857	3	5
B5DEP1	Programmed cell death protein 6; Pdcd6 protein	Pdcd6	89	21700	4	17.8011	2	3
P67779	Prohibitin	Phb	175	29802	4	15.0735	3	3
P67779	Prohibitin	Phb	233	29802	9	32.7206	7	8
Q5XIH7	Prohibitin-2	Phb2	368	33292	14	29.7659	4	6
Q9WU79	Proline oxidase, mitochondrial - Mus musculus (Mouse)	Prodh	230	56737	11	16.7002	3	5
Q9WU79	Proline oxidase, mitochondrial - Mus musculus (Mouse)	Prodh	97	56737	9	12.8773	2	3
Q91ZX7	Prolow-density lipoprotein receptor-related protein 1 - Mus musculus (Mouse)	Lrp1	1087	504411	63	13.0693	15	19
Q91ZX7	Prolow-density lipoprotein receptor-related protein 1 - Mus musculus (Mouse)	Lrp1	212	504411	28	5.23652	7	7
Q62969	Prostacyclin synthase	Ptgis	168	57092	5	15.9681	5	5
Q62969	Prostacyclin synthase	Ptgis	65	57011	6	10.5788	2	2
P83868	Prostaglandin E synthase 3	Ptges3	73	18709	3	29.375	2	2
P83868	Prostaglandin E synthase 3	Ptges3	147	18709	9	31.875	2	3
P22057	Prostaglandin-H2 D-isomerase	Ptgds	340	21288	6	35.4497	2	3
Q9WTP0	Protein 4.1	Epb41	63	98243	10	9.20746	2	2
P0C5H9	Protein ARMET, Mesencephalic astrocyte-derived neurotrophic factor	Manf	52	20375	13	21.7877	2	3
Q9QXT0	Protein canopy homolog 2 - Mus musculus (Mouse)	Cnpy2	154	20754	4	20.8791	3	3
Q9QXT0	Protein canopy homolog 2 - Mus musculus (Mouse)	Cnpy2	257	20754	4	20.8791	3	4
P04785	Protein disulfide-isomerase	P4hb	368	56916	21	30.8448	11	16
P11598	Protein disulfide-isomerase A3	Pdia3	1874	56588	56	42.5743	15	24
P11598	Protein disulfide-isomerase A3	Pdia3	1349	56588	53	47.3267	17	35
Q63081	Protein disulfide-isomerase A6	Pdia6	693	48143	15	18.6364	6	8
Q63081	Protein disulfide-isomerase A6	Pdia6	473	48143	13	15.9091	4	5
O88767	Protein DJ-1	Park7	188	19961	8	43.3862	6	8
Q62902	Protein ERGIC-53	Lman1	50	57921	3	8.31722	2	2
Q5RK08	Protein NipSnap homolog 2; Glioblastoma amplified sequence	Gbas	69	32912	8	21.3523	3	6
B5DFC3	Protein transport protein Sec23A	Sec23a	71	86106	4	6.40523	4	4
P20717	Protein-arginine deiminase type-2	Padi2	78	75308	15	14.5865	4	4
Q5PQS4	PTB domain-containing engulfment adapter protein 1	Gulp1	55	34263	3	8.22368	2	2
Q11011	Puromycin-sensitive aminopeptidase - Mus musculus (Mouse)	Npepps	51	103286	6	4.78261	2	2
Q6PGC1	Putative ATP-dependent RNA helicase DHX29 - Mus musculus (Mouse)	Dhx29	42	153879	5	2.78388	2	2
P16381	Putative ATP-dependent RNA helicase Pl10 - Mus musculus (Mouse)	D1Pas1	115	73095	16	13.6364	5	5
Q91W97	Putative hexokinase HKDC1 - Mus musculus (Mouse)	Hkdc1	57	102193	12	3.60656	2	3
D3ZD97	Putative pre-mRNA-splicing factor ATP-dependent RNA helicase DHX15	Dhx15	36	90949	5	5.91195	2	2
Q68FT3	Pyridine nucleotide-disulfide oxidoreductase domain-containing protein 2	Pyroxd2	63	62839	5	11.8761	2	2
B5DFK8	Pyridoxal-dependent decarboxylase domain-containing protein 1	Pdxdc1	51	86798	5	7.62389	2	2
P52873	Pyruvate carboxylase, mitochondrial	Pc	219	129695	8	7.47029	3	3
P52873	Pyruvate carboxylase, mitochondrial	Pc	3003	129695	114	54.7538	37	68
P49432	Pyruvate dehydrogenase E1 component subunit beta, mitochondrial	Pdhb	190	38912	3	11.4206	2	2
P49432	Pyruvate dehydrogenase E1 component subunit beta, mitochondrial	Pdhb	190	38957	8	19.7772	3	4
P11980	Pyruvate kinase isozymes M1/M2	Pkm2	78	57781	10	19.3974	3	3
Q7TNY7	Rab effector MyRIP	Myrip	56	94926	10	9.34579	3	3
Q5PQK5	Radixin	Rdx	284	68558	20	12.693	2	3
B5DFH1	Ras GTPase-activating-like protein IQGAP1	Iqgap1	43	188638	26	10.0181	5	7
Q6RUV5	Ras-related C3 botulinum toxin substrate 1	Rac1	114	21436	6	17.1875	2	4
Q6RUV5	Ras-related C3 botulinum toxin substrate 1	Rac1	130	21436	7	26.0417	3	6
Q5BJU0	Ras-related protein R-Ras2	Rras2	186	23385	6	19.6078	3	3
P35281	Ras-related protein Rab-10	Rab10	170	22527	15	14	3	4
P35281	Ras-related protein Rab-10	Rab10	56	22527	9	23.5	3	3
P62494	Ras-related protein Rab-11A	Rab11a	60	24378	7	11.1111	3	3
O35509	Ras-related protein Rab-11B	Rab11b	315	24473	6	33.9449	4	5
P35284	Ras-related protein Rab-12	Rab12	33	22435	8	17.6955	2	2
P35286	Ras-related protein Rab-13	Rab13	73	22887	9	19.7044	2	3
P61107	Ras-related protein Rab-14	Rab14	54	23882	3	12.093	3	3
P35289	Ras-related protein Rab-15	Rab15	129	24268	12	20.7547	2	5
Q5EB77	Ras-related protein Rab-18	Rab18	46	22962	3	13.5922	2	2
Q6NYB7	Ras-related protein Rab-1A	Rab1A	542	22663	19	44.8781	5	7
Q6NYB7	Ras-related protein Rab-1A	Rab1A	208	22663	29	38.5366	2	5
P10536	Ras-related protein Rab-1B	Rab1b	241	22173	7	7.9602	4	6
P10536	Ras-related protein Rab-1B	Rab1b	179	22173	12	13.9303	3	7
P23640	Ras-related protein Rab-27A	Rab27a	245	25001	18	35.7466	5	8
P05712	Ras-related protein Rab-2A	Rab2a	69	23521	3	29.717	2	2
Q63941	Ras-related protein Rab-3B	Rab3b	63	24741	20	5.47945	2	2
Q63941	Ras-related protein Rab-3B	Rab3b	41	24741	8	10.0457	2	2
P51146	Ras-related protein Rab-4B	Rab4b	41	23614	2	2.34742	2	2
O88565	Ras-related protein Rab-5A	Rab5a	50	23584	7	12.093	3	3
A1L1J8	Ras-related protein Rab-5B	Rab5b	140	23692	4	19.0698	3	4
A1L1J8	Ras-related protein Rab-5B	Rab5b	91	23692	5	29.3023	3	5
B0BNK1	Ras-related protein Rab-5C	Rab5c	90	23398	7	28.7037	3	3
P09527	Ras-related protein Rab-7a	Rab7a	328	23489	16	56.0387	8	10
P09527	Ras-related protein Rab-7a	Rab7a	174	23489	9	33.3333	3	4
P35280	Ras-related protein Rab-8A	Rab8a	88	23653	5	10.628	3	4
P70550	Ras-related protein Rab-8B	Rab8b	88	23588	16	27.5362	2	4
Q62636	Ras-related protein Rap-1b	Rap1b	194	20785	4	29.3478	4	4
Q62703	Reticulocalbin-2	Rcn2	71	37410	1	4.6875	2	2
Q6RJR6	Reticulon-3	Rtn3	53	101454	6	7.02128	2	2
O70276	Retinal pigment epithelium-specific 65 kDa protein	Rpe65	6177	60951	260	49.1557	15	33
O70276	Retinal pigment epithelium-specific 65 kDa protein	Rpe65	1350	60951	76	28.5178	14	23
Q9Z275	Retinaldehyde-binding protein 1 (CRALBP)- Mus musculus (Mouse)	Rlbp1	692	36385	23	37.8549	8	13
Q9Z275	Retinaldehyde-binding protein 1 (CRALBP)- Mus musculus (Mouse)	Rlbp1	2681	36385	84	38.1703	9	28
Q80ZF7	Retinol dehydrogenase 10	Rdh10	346	38036	16	34.0176	5	10
Q6AXX5	Retinol dehydrogenase 11	Rdh11	40	35125	5	9.81013	2	2
Q6AXX5	Retinol dehydrogenase 11	Rdh11	68	35125	4	10.1266	2	2
P02696	Retinol-binding protein I, cellular (CRBP-I)	Rbp1	1451	15824	42	72.5926	10	35
P02696	Retinol-binding protein I, cellular (CRBP-I)	Rbp1	349	15836	12	66.6667	6	10
Q5XI73	Rho GDP-dissociation inhibitor 1	Arhgdia	189	23393	3	20.098	2	3
Q6P791	RhoA activator C11orf59 homolog		89	17710	5	36.646	2	2
Q6P791	RhoA activator C11orf59 homolog		111	17710	2	15.5279	4	4
P51489	Rhodopsin	Rho	695	39016	36	8.33333	2	8
P51489	Rhodopsin	Rho	770	39016	39	12.3563	3	9
Q8CJ40	Rootletin (Ciliary rootlet coiled-coil protein) - Mus musculus (Mouse)	Crocc	45	226779	58	6.12245	3	4
P11507	Sarcoplasmic/endoplasmic reticulum calcium ATPase 2	Atp2a2	122	114694	6	8.4372	2	3
P18297	Sepiapterin reductase	Spr	143	28110	4	24.8092	3	3
Q8R4V0	Serine/threonine-protein kinase Sgk3	Sgk3	48	57135	5	7.8629	2	2
Q5XI34	Serine/threonine-protein phosphatase 2A 65 kDa regulatory subunit A alpha isoform	Ppp2r1a	110	65281	10	19.1851	3	3
Q5XI34	Serine/threonine-protein phosphatase 2A 65 kDa regulatory subunit A alpha isoform	Ppp2r1a	564	65281	12	14.0917	4	9
P63331	Serine/threonine-protein phosphatase 2A catalytic subunit alpha isoform	Ppp2ca	97	35585	5	18.4466	3	4
P58389	Serine/threonine-protein phosphatase 2A regulatory subunit B' - Mus musculus (Mouse)	Ppp2r4	53	36687	4	13.3127	2	2
P63088	Serine/threonine-protein phosphatase PP1-gamma catalytic subunit	Ppp1cc	83	36960	6	17.0279	2	2
P12346	Serotransferrin	Tf	2394	76346	76	40.9742	19	30
P12346	Serotransferrin	Tf	1019	76346	36	33.0946	13	17
P29457	Serpin H1	Serpinh1	409	46488	11	21.3429	6	10
P02770	Serum albumin	Alb	983	68686	34	19.2434	12	16
P02770	Serum albumin	Alb	155	68686	10	8.88158	3	4
P55159	Serum paraoxonase/arylesterase 1	Pon1	351	39471	10	18.5916	2	3
P55159	Serum paraoxonase/arylesterase 1	Pon1	283	39471	6	15.7747	4	6
Q68FP2	Serum paraoxonase/lactonase 3	Pon3	360	39433	20	19.774	4	4
P15651	Short-chain specific acyl-CoA dehydrogenase, mitochondrial	Acads	69	44737	4	17.9612	2	4
Q63965	Sideroflexin-1	Sfxn1	83	35626	2	10.8696	2	2
Q5XI26	Signal transducer and activator of transcription 2	Stat2	50	96857	5	4.87541	2	3
Q8C5L6	Skeletal muscle and kidney-enriched inositol phosphatase - Mus musculus (Mouse)	Inpp5k	437	54124	24	8.11966	2	4
Q64093	Sodium- and chloride-dependent transporter XTRP3	Slc6a20	34	68926	1	1.62338	2	2
P06685	Sodium/potassium-transporting ATPase subunit alpha-1	Atp1a1	889	112982	40	22.1896	8	8
P06685	Sodium/potassium-transporting ATPase subunit alpha-1	Atp1a1	347	112982	20	11.2415	5	7
P06686	Sodium/potassium-transporting ATPase subunit alpha-2	Atp1a2	118	112145	14	10	3	3
P06687	Sodium/potassium-transporting ATPase subunit alpha-3	Atp1a3	538	111620	20	4.34353	3	4
P06687	Sodium/potassium-transporting ATPase subunit alpha-3	Atp1a3	228	111620	11	2.17177	3	4
P07340	Sodium/potassium-transporting ATPase subunit beta-1	Atp1b1	177	35179	16	22.3684	4	4
P11167	Solute carrier family 2, facilitated glucose transporter member 1 Glut-1	Slc2a1	711	53927	53	17.2764	6	9
P11167	Solute carrier family 2, facilitated glucose transporter member 1 Glut-1	Slc2a1	555	53927	35	14.6342	5	6
O35913	Solute carrier organic anion transporter family member 1A4	Slco1a4	44	73203	7	9.53101	3	3
O88307	Sortilin-related receptor - Mus musculus (Mouse)	Sorl1	43	246963	9	3.88262	2	2
Q6AXV4	Sorting and assembly machinery component 50 homolog	Samm50	166	51927	7	16.2047	4	5
Q5U211	Sorting nexin-3	Snx3	86	18751	3	29.0123	2	2
P16086	Spectrin alpha chain, brain	Sptan1	1130	284462	34	8.5356	12	15
P16086	Spectrin alpha chain, brain	Sptan1	1999	284462	98	23.9482	24	33
Q6XDA1	Spectrin alpha chain, erythrocyte	Spta1	568	279822	13	5.50725	10	12
Q6XDA1	Spectrin alpha chain, erythrocyte	Spta1	586	279822	32	14.5342	18	22
Q62261	Spectrin beta chain, brain 1 - Mus musculus (Mouse)	Sptbn1	107	274052	9	3.42785	2	3
Q62261	Spectrin beta chain, brain 1 - Mus musculus (Mouse)	Sptbn1	581	274052	40	12.0609	13	17
Q9QWN8	Spectrin beta chain, brain 2	Sptbn2	502	270897	45	12.3534	11	14
Q6XDA0	Spectrin beta chain, erythrocyte	Sptb	214	246329	10	4.27632	5	6
Q6XDA0	Spectrin beta chain, erythrocyte	Sptb	670	245098	44	18.1391	20	26
Q9JKU6	Spermatid perinuclear RNA-binding protein	Strbp	35	73958	10	10.5812	2	2
Q921M3	Splicing factor 3B subunit 3 - Mus musculus (Mouse)	Sf3b3	53	135465	13	4.93016	2	3
P84104	Splicing factor, arginine/serine-rich 3 - Mus musculus (Mouse)	Sfrs3	97	19318	15	40.8537	3	4
Q4KLJ1	Splicing factor, arginine/serine-rich 7	Sfrs7	55	17891	15	13.1086	2	2
Q4KM71	Splicing factor, proline- and glutamine-rich	Sfpq	113	75394	13	11.4449	3	3
Q8VCC9	Spondin-1 - Mus musculus (Mouse)	Spon1	57	90761	10	8.55019	2	2
Q4FZT0	Stomatin-like protein 2	Stoml2	75	38390	2	9.06516	2	2
P48721	Stress-70 protein, mitochondrial	Hspa9	1142	73812	29	27.246	10	17
P48721	Stress-70 protein, mitochondrial	Hspa9	453	73812	23	24.4477	10	14
Q920L2	Succinate dehydrogenase [ubiquinone] flavoprotein subunit, mitochondrial	Sdha	409	71570	8	9.48795	2	3
Q920L2	Succinate dehydrogenase [ubiquinone] flavoprotein subunit, mitochondrial	Sdha	185	71570	9	11.128	2	2
P21913	Succinate dehydrogenase [ubiquinone] iron-sulfur subunit	Sdhb	252	31830	5	15.6028	3	5
P21913	Succinate dehydrogenase [ubiquinone] iron-sulfur subunit	Sdhb	43	31830	4	8.86525	2	2
Q9Z2I9	Succinyl-CoA ligase [ADP-forming] subunit beta, mitochondrial - Mus musculus (Mouse)	Sucla2	181	50082	7	17.2786	5	5
P13086	Succinyl-CoA ligase [GDP-forming] subunit alpha, mitochondrial	Suclg1	217	35009	5	19.0751	3	4
P13086	Succinyl-CoA ligase [GDP-forming] subunit alpha, mitochondrial	Suclg1	218	35009	7	19.9422	4	5
B2GV06	Succinyl-CoA:3-ketoacid-coenzyme A transferase 1, mitochondrial	Oxct1	76	55953	5	7.88462	2	2
P10960	Sulfated glycoprotein 1	Psap	674	61084	34	17.509	7	18
P10960	Sulfated glycoprotein 1	Psap	296	61084	20	28.3394	8	10
P07632	Superoxide dismutase [Cu-Zn]	Sod1	362	15902	10	41.5584	4	7
P07632	Superoxide dismutase [Cu-Zn]	Sod1	115	15902	3	24.026	2	2
P07895	Superoxide dismutase [Mn], mitochondrial	Sod2	341	24659	11	41.4414	7	10
Q64310	Surfeit locus protein 4 - Mus musculus (Mouse)	Surf4	102	30361	4	10.4089	2	2
Q64232	Synaptic glycoprotein SC2; Trans-2,3-enoyl-CoA reductase	Tecr	78	36067	11	23.0519	3	6
P28480	T-complex protein 1 subunit alpha B	Tcp1	50	60411	6	8.27338	3	4
Q5XIM9	T-complex protein 1 subunit beta	Cct2	50	57422	10	10.0935	2	2
Q7TPB1	T-complex protein 1 subunit delta	Cct4	67	58063	8	12.0594	2	2
Q68FQ0	T-complex protein 1 subunit epsilon	Cct5	75	59499	5	7.94824	2	2
Q6P502	T-complex protein 1 subunit gamma	Cct3	210	60608	9	15.5963	5	6
P26039	Talin-1 - Mus musculus (Mouse)	Tln1	143	269665	19	5.62771	4	4
P26039	Talin-1 - Mus musculus (Mouse)	Tln1	96	269665	12	5.31287	2	2
Q68FR0	Tetratricopeptide repeat protein 12	Ttc12	37	78703	31	4.82954	2	2
B0BNG0	Tetratricopeptide repeat protein 35	Ttc35	110	34847	6	19.5286	4	4
Q5XIK2	Thioredoxin domain-containing protein 14	Tmx2	70	33844	5	11.5254	2	2
Q91W90	Thioredoxin domain-containing protein 5 - Mus musculus (Mouse)	Txndc5	73	46386	3	21.1031	2	2
Q9Z0V6	Thioredoxin-dependent peroxide reductase, mitochondrial	Prdx3	160	28277	6	26.4591	4	6
Q9Z0V6	Thioredoxin-dependent peroxide reductase, mitochondrial	Prdx3	76	28277	3	18.2879	2	2
P24329	Thiosulfate sulfurtransferase	Tst	1355	33386	39	40.7407	9	17
P24329	Thiosulfate sulfurtransferase	Tst	125	33386	4	13.8047	2	2
A2ASS6	Titin - Mus musculus (Mouse)	Ttn	36	3904053	246	3.97296	19	21
Q5BK74	Transcription elongation factor A protein 3	Tcea3	35	38978	13	8.35735	2	3
Q80ZB0	Transcription factor E2F6	E2f6	83	30863	26	10.6618	2	2
O08629	Transcription intermediary factor 1-beta	Trim28	50	88956	15	7.07434	3	3
P61589	Transforming protein RhoA	Rhoa	400	21768	11	12.4352	2	3
P46462	Transitional endoplasmic reticulum ATPase	Vcp	598	89266	28	30.6452	14	22
P46462	Transitional endoplasmic reticulum ATPase	Vcp	61	89266	6	9.18114	2	2
Q07984	Translocon-associated protein subunit delta	Ssr4	322	18968	9	24.8555	2	4
Q63584	Transmembrane emp24 domain-containing protein 10	Tmed10	173	24895	4	12.3288	2	4
B5DEM3	Transmembrane emp24 domain-containing protein 4	Tmed4	79	26005	30	12.7753	2	4
Q5I0E7	Transmembrane emp24 domain-containing protein 9	Tmed9	77	24994	3	8.51064	2	2
Q5I0E7	Transmembrane emp24 domain-containing protein 9	Tmed9	63	24994	4	17.4468	2	2
Q9Z142	Transmembrane protein 33	Tmem33	147	28013	10	18.6235	2	3
Q9CZX9	Transmembrane protein 85 - Mus musculus (Mouse)	Tmem85	73	20103	2	15.847	2	2
Q8BFY9	Transportin-1 - Mus musculus (Mouse)	Tnpo1	130	101246	9	9.35412	5	6
Q99LG2	Transportin-2 - Mus musculus (Mouse)	Tnpo2	73	100391	6	5.4115	2	2
P02767	Transthyretin	Ttr	528	15710	14	55.7823	4	14
P02767	Transthyretin	Ttr	496	15710	12	51.0204	2	5
Q64428	Trifunctional enzyme subunit alpha, mitochondrial	Hadha	807	82613	29	29.6199	11	16
Q64428	Trifunctional enzyme subunit alpha, mitochondrial	Hadha	1066	82613	45	44.0367	18	37
Q60587	Trifunctional enzyme subunit beta, mitochondrial	Hadhb	188	51382	9	16.2105	3	4
Q60587	Trifunctional enzyme subunit beta, mitochondrial	Hadhb	156	51353	13	26.1053	8	9
P48500	Triosephosphate isomerase	Tpi1	350	26832	10	41.3655	5	7
Q9EQV6	Tripeptidyl-peptidase 1	Tpp1	182	61294	6	6.2167	2	4
Q9EQV6	Tripeptidyl-peptidase 1	Tpp1	95	61294	2	6.2167	5	5
Q63610	Tropomyosin alpha-3 chain	Tpm3	63	28989	13	26.6129	3	4
P68370	Tubulin alpha-1A chain	Tuba1a	528	50104	15	3.10421	4	6
P68370	Tubulin alpha-1A chain	Tuba1a	2178	50104	59	5.9867	14	28
Q6P9V9	Tubulin alpha-1B chain	Tuba1b	1178	50120	31	28.3814	6	9
Q6P9V9	Tubulin alpha-1B chain	Tuba1b	2319	50120	68	45.6763	13	27
Q6AYZ1	Tubulin alpha-1C chain	Tuba1c	2000	49905	49	4.00891	13	25
Q5XIF6	Tubulin alpha-4A chain	Tuba4a	1475	49892	45	3.34821	10	20
Q6AY56	Tubulin alpha-8 chain	Tuba8	630	50006	26	1.11359	5	9
P85108	Tubulin beta-2A chain	Tubb2a	2085	49875	83	46.0674	17	40
Q3KRE8	Tubulin beta-2B chain	Tubb2b	654	49921	20	3.37079	9	15
Q6P9T8	Tubulin beta-2C chain	Tubb2c	764	49769	25	37.3034	11	20
Q6P9T8	Tubulin beta-2C chain	Tubb2c	2275	49769	88	62.6966	19	47
P69897	Tubulin beta-5 chain	Tubb5	707	49639	27	3.37838	9	14
P69897	Tubulin beta-5 chain	Tubb5	1775	49639	68	13.2883	17	41
P62989	Ubiquitin	Rps27a	609	8560	27	80.2632	4	5
P62989	Ubiquitin	Rps27a	1039	8560	34	72.3684	6	11
Q6J1Y9	Ubiquitin carboxyl-terminal hydrolase 19	Usp19	76	150454	82	6.61765	4	5
Q6J1Y9	Ubiquitin carboxyl-terminal hydrolase 19	Usp19	108	150454	53	8.45588	3	3
P56399	Ubiquitin carboxyl-terminal hydrolase 5 - Mus musculus (Mouse)	Usp5	157	95772	7	7.92541	4	6
Q7M767	Ubiquitin-conjugating enzyme E2 variant 2	Ube2v2	43	16342	9	24.8276	3	4
Q5U300	Ubiquitin-like modifier-activating enzyme 1	Uba1	386	117734	14	7.93951	4	6
P31254	Ubiquitin-like modifier-activating enzyme 1 Y - Mus musculus (Mouse)	Ube1ay	101	117962	4	1.41777	2	3
Q9JLA3	UDP-glucose:glycoprotein glucosyltransferase 1	Uggt1	116	173940	13	9.54223	5	6
Q9JLA3	UDP-glucose:glycoprotein glucosyltransferase 1	Uggt1	182	173940	13	8.38169	6	9
Q4KM73	UMP-CMP kinase	Cmpk1	65	22155	9	19.898	2	2
Q3U5Q7	UMP-CMP kinase 2, mitochondrial - Mus musculus (Mouse)	Cmpk2	110	50005	6	10.962	2	2
Q6AXX6	Uncharacterized protein C10orf58 homolog		93	25746	5	23.5808	6	6
Q6AXP4	Uncharacterized protein C2orf81 homolog		33	65892	12	5.51839	2	2
Q9JJW3	Up-regulated during skeletal muscle growth protein 5	Usmg5	115	6403	2	55.1724	2	2
P63081	Vacuolar ATP synthase 16 kDa proteolipid subunit	Atp6v0c	117	15798	34	34.1936	2	3
P50516	Vacuolar ATP synthase catalytic subunit A - Mus musculus (Mouse)	Atp6v1a	310	68283	11	16.6937	7	11
P50516	Vacuolar ATP synthase catalytic subunit A - Mus musculus (Mouse)	Atp6v1a	608	68283	22	35.0081	13	18
P62815	Vacuolar ATP synthase subunit B, brain isoform	Atp6v1b2	146	56515	6	11.3503	2	3
P62815	Vacuolar ATP synthase subunit B, brain isoform	Atp6v1b2	353	56515	12	22.3092	6	10
B5DFC1	Vacuolar protein sorting-associated protein 35	Vps35	429	91655	10	11.0553	4	6
Q5FVI6	Vacuolar proton pump subunit C 1	Atp6v1c1	58	43873	5	9.68586	2	2
P57746	Vacuolar proton pump subunit D - Mus musculus (Mouse)	Atp6v1d	97	28351	5	18.2186	2	2
Q5M7T6	ATPase, H+ transporting, lysosomal 38kDa, V0 subunit d1	Atp6v0d1	246	40275	10	22.5071	5	6
Q6PCU2	Vacuolar proton pump subunit E 1	Atp6v1e1	315	26112	7	26.9912	2	4
Q6PCU2	Vacuolar proton pump subunit E 1	Atp6v1e1	187	26112	4	23.8938	2	4
P25286	Vacuolar proton translocating ATPase 116 kDa subunit a isoform 1	Atp6v0a1	37	96328	7	3.93325	3	3
P45953	Very long-chain specific acyl-CoA dehydrogenase, mitochondrial	Acadvl	1536	70705	35	37.5572	15	24
P45953	Very long-chain specific acyl-CoA dehydrogenase, mitochondrial	Acadvl	293	70705	8	12.3664	4	6
Q9Z270	Vesicle-associated membrane protein-associated protein A	Vapa	101	27837	3	23.6948	2	2
Q9QUL6	Vesicle-fusing ATPase	Nsf	160	82484	9	14.5161	5	5
Q4KM74	Vesicle-trafficking protein SEC22b	Sec22b	219	24725	6	20.9302	3	5
P31000	Vimentin	Vim	56	53655	2	2.15054	2	2
P31000	Vimentin	Vim	228	53700	12	16.3441	5	6
Q9Z2L0	Voltage-dependent anion-selective channel protein 1	Vdac1	217	30737	7	19.0813	4	4
Q9Z2L0	Voltage-dependent anion-selective channel protein 1	Vdac1	854	30737	21	54.417	10	19
P81155	Voltage-dependent anion-selective channel protein 2	Vdac2	114	31713	3	8.47458	2	3
P81155	Voltage-dependent anion-selective channel protein 2	Vdac2	611	31713	18	37.9661	8	14
Q9R1Z0	Voltage-dependent anion-selective channel protein 3	Vdac3	210	30778	10	33.2156	5	7
Q3UMB9	WASH complex subunit 7 - Mus musculus (Mouse)	Kiaa1033	102	136283	8	9.20716	2	3
Q8C2E7	WASH complex subunit strumpellin - Mus musculus (Mouse)	Kiaa0196	88	134025	7	5.78085	2	2
Q5DU37	Zinc finger FYVE domain-containing protein 26 - Mus musculus (Mouse)	Zfyve26	35	282781	16	4.31	3	3
Q6A009	Zinc finger protein 294 - Mus musculus (Mouse)	Rnf160	42	198802	31	4.81041	3	4
Total f								675
a Swiss Protein database accession numbers are shown; for links use the EXPASY server at http://expasy.org/sprot/.
b From the Swiss Protein database
c The score is a composite proprietary index of parameters proteins (Pappin DJ, Hojrup P, Bleasby AJ. (1993) Rapid identification of proteins by peptide-mass fingerprinting. Curr Biol. 1993 Jun 1;3(6):327-32. PMID: 15335725) that indicates the confidence level in the identified.
d Calculated number of unique peptides for the identified proteins.
e Calculated number of total peptides for the identified proteins. Number of independent peptide matches in our mass spectrometric analyses has been presented. It is generally accepted that the threshold of an event is significant if it would be expected to occur at random with a frequency of less than 5%. Score and peptide matches provides an insight into the confidence in the dataset or the ide…
f Total of proteins identified by LC MS/MS and bioinformatics in the detergent-soluble (S) and detergent-insoluble (P) fraction in each preparation. Decoy database searches with identified peptides revealed low false
discovery rates for each sample set as follows: experiment 1 (S) = 0.79%, (P)= 0.00%; experiment 2 (S)= 0.00%, (P)= 0.00%; experiment 3 (S)= 0.91%, (P)= 0.68%.
